# Supplementary material for: OsWRKY53‐OsGT1 Module Regulates Rice Tiller Development and Is Involved in Fine‐Tuning Strigolactone Signaling
Source: Plant Biotechnol J. 2026 Feb 5;24(5):3479–93. doi: 10.1111/pbi.70578 (PMC13110158; doi:10.1111/pbi.70578)
Supplement: Supplementary file 2 — Table S1: The culm number data of 1726 rice cultivars. [file PBI-24-3479-s002.xlsx]

## Sheet: snp3kvars-LOC_OS03G10210-425567
Table S1.The culm number data of 1726 rice cultivars
JAPONICA NIPPONBARE POSITIONS	ASSAY ID	ACCESSION	SUBPOPULATION	5181154	5181264	5181957	Culm number	HAP
ARC 13829::[IRIS 313-8712]	IRIS 313-8712	IRGC 117426	aro	A	T	T	15	HAP1
ARC 10497::[IRIS 313-8813]	IRIS 313-8813	IRGC 117425	aro	A	T	T	18	HAP1
SHANKA::IRGC 67848-1::[IRIS 313-8814]	IRIS 313-8814	IRGC 121499	aro	A	T	T	17	HAP1
JC 157::[IRIS 313-9629]	IRIS 313-9629	IRGC 117498	aro	A	T	T	20	HAP1
JAGLI BORO::IRGC 27516-2::[IRIS 313-8252]	IRIS 313-8252	IRGC 121233	aus	A	T	T	24	HAP1
BHADOIA 303::IRGC 6588-1::[IRIS 313-8321]	IRIS 313-8321	IRGC 120894	aus	A	T	T	25	HAP1
SUFAID 246::IRGC 28303-1::[IRIS 313-8390]	IRIS 313-8390	IRGC 121128	aus	A	T	T	19	HAP1
KHARSU 80::IRGC 28016-1::[IRIS 313-8398]	IRIS 313-8398	IRGC 121022	aus	A	T	T	17	HAP1
JABOR SAIL::IRGC 66831-1::[IRIS 313-8410]	IRIS 313-8410	IRGC 121618	aus	A	T	T	12	HAP1
ARC 11959::IRGC 21780-1::[IRIS 313-8554]	IRIS 313-8554	IRGC 121188	aus	A	T	T	13	HAP1
HOLOI BASH (SOLOI BASH)::IRGC 64778-1::[IRIS 313-8721]	IRIS 313-8721	IRGC 120969	aus	A	T	T	19	HAP1
BATHURI::IRGC 25838-1::[IRIS 313-8963]	IRIS 313-8963	IRGC 120887	aus	A	T	T	25	HAP1
ARC 10100::IRGC 20709-1::[IRIS 313-9137]	IRIS 313-9137	IRGC 121185	aus	A	T	T	9	HAP1
TAK SUFAID::IRGC 73127-1::[IRIS 313-9283]	IRIS 313-9283	IRGC 121134	aus	A	T	T	19	HAP1
CHANDARHAT::IRGC 25845-1::[IRIS 313-9368]	IRIS 313-9368	IRGC 121605	aus	A	T	T	15	HAP1
CHUNGUR BALI::IRGC 25855-1::[IRIS 313-9422]	IRIS 313-9422	IRGC 120915	aus	A	T	T	28	HAP1
KALIA::IRGC 34699-1::[IRIS 313-9626]	IRIS 313-9626	IRGC 121005	aus	A	T	T	18	HAP1
PODI HEENATI::IRGC 36345-1::[IRIS 313-9636]	IRIS 313-9636	IRGC 121473	aus	A	T	T	16	HAP1
LENJA MURALI::IRGC 66815-1::[IRIS 313-9661]	IRIS 313-9661	IRGC 121038	aus	A	T	T	14	HAP1
HODARAWALA::IRGC 67631-1::[IRIS 313-10020]	IRIS 313-10020	IRGC 120968	aus	A	T	T	19	HAP1
KHAO DAWK MALI 105::IRGC 27748-2::[IRIS 313-8253]	IRIS 313-8253	IRGC 121235	ind3	A	T	T	13	HAP1
CHUA DAU::IRGC 4785-1::[IRIS 313-9555]	IRIS 313-9555	IRGC 120914	indx	A	T	T	20	HAP1
SOM NGHE AN::IRGC 60751-1::[IRIS 313-8409]	IRIS 313-8409	IRGC 126007	indx	A	T	T	17	HAP1
NCS 964 C::IRGC 62604-1::[IRIS 313-9400]	IRIS 313-9400	IRGC 125854	indx	A	T	T	15	HAP1
O. SATIVA::IRGC 17083-1::[IRIS 313-9882]	IRIS 313-9882	IRGC 125863	indx	A	T	T	12	HAP1
PUTTU NELLU::IRGC 55346-1::[IRIS 313-9969]	IRIS 313-9969	IRGC 126989	indx	A	T	T	14	HAP1
GEANT W 7::IRGC 9620-1::[IRIS 313-9817]	IRIS 313-9817	IRGC 121342	ind2	A	T	T	20	HAP1
JC 1::[IRIS 313-8326]	IRIS 313-8326	IRGC 117494	aro	A	T	T	20	HAP1
CHAWAL::IRGC 73090-1::[IRIS 313-9601]	IRIS 313-9601	IRGC 121606	aro	A	T	T	17	HAP1
BERENJ 1277 S::IRGC 3461-1::[IRIS 313-9783]	IRIS 313-9783	IRGC 121902	admix	A	T	T	10	HAP1
PANNITHI::IRGC 51049-1::[IRIS 313-9949]	IRIS 313-9949	IRGC 126078	trop	A	T	T	13	HAP1
KURULU WEE (WHITE)::IRGC 66518-1::[IRIS 313-8342]	IRIS 313-8342	IRGC 121029	aus	A	T	T	16	HAP1
TAK::IRGC 73124-1::[IRIS 313-8655]	IRIS 313-8655	IRGC 121582	aus	A	T	T	24	HAP1
SIMUL KHURI::IRGC 35154-1::[IRIS 313-8771]	IRIS 313-8771	IRGC 121120	aus	A	T	T	21	HAP1
LALSAITA::IRGC 43915-1::[IRIS 313-8789]	IRIS 313-8789	IRGC 121036	aus	A	T	T	19	HAP1
NOROI::IRGC 31611-1::[IRIS 313-8864]	IRIS 313-8864	IRGC 121069	aus	A	T	T	17	HAP1
GENE::IRGC 67434-1::[IRIS 313-8383]	IRIS 313-8383	IRGC 125964	indx	A	T	T	18	HAP1
SICAN::IRGC 117029-1::[IRIS 313-10285]	IRIS 313-10285	IRGC 121119	indx	A	T	T	18	HAP1
WAR 72-2-1-1::IRGC 117361-1::[IRIS 313-10421]	IRIS 313-10421	IRGC 121154	indx	A	T	T	12	HAP1
YN 1353-3::IRGC 117363-1::[IRIS 313-10423]	IRIS 313-10423	IRGC 121160	indx	A	T	T	12	HAP1
POKKALI::IRGC 8948-1::[IRIS 313-8244]	IRIS 313-8244	IRGC 126002	ind2	A	T	T	20	HAP1
JIN JUN DAO::IRGC 59710-1::[IRIS 313-8405]	IRIS 313-8405	IRGC 125613	indx	A	T	T	22	HAP1
KOTTEYARAN::IRGC 47383-1::[IRIS 313-8660]	IRIS 313-8660	IRGC 125616	ind2	A	T	T	16	HAP1
NIAO YAO::IRGC 5496-1::[IRIS 313-8743]	IRIS 313-8743	IRGC 126075	indx	A	T	T	20	HAP1
PARA NELLU::IRGC 50009-1::[IRIS 313-9351]	IRIS 313-9351	IRGC 125868	ind2	A	T	T	16	HAP1
VARY MALADY MENA::IRGC 51555-1::[IRIS 313-9388]	IRIS 313-9388	IRGC 125931	ind2	A	T	T	18	HAP1
PICO NEGRO::IRGC 55849-1::[IRIS 313-10158]	IRIS 313-10158	IRGC 126080	indx	A	T	T	29	HAP1
IR 53650-2B-10-1-2-1::IRGC 117379-1::[IRIS 313-10359]	IRIS 313-10359	IRGC 125973	indx	A	T	T	10	HAP1
WANGKOD::IRGC 71646-1::[IRIS 313-9187]	IRIS 313-9187	IRGC 126991	ind2	A	T	T	8	HAP1
C 1 6-5-2::IRGC 10669-1::[IRIS 313-9818]	IRIS 313-9818	IRGC 126147	admix	A	T	T	12	HAP1
KOYRA::IRGC 77267-1::[IRIS 313-8283]	IRIS 313-8283	IRGC 121026	aus	A	T	T	29	HAP1
AUS 439::IRGC 29221-1::[IRIS 313-8641]	IRIS 313-8641	IRGC 120876	aus	A	T	T	26	HAP1
JAMBALI::IRGC 73101-1::[IRIS 313-9449]	IRIS 313-9449	IRGC 120996	aus	A	T	T	18	HAP1
BEGUM::IRGC 33990-1::[IRIS 313-9641]	IRIS 313-9641	IRGC 125602	aus	A	T	T	14	HAP1
SOLAY GHAT::IRGC 73121-1::[IRIS 313-9695]	IRIS 313-9695	IRGC 131919	aus	A	T	T	17	HAP1
AVO::[IRIS 313-8288]	IRIS 313-8288	IRGC 117430	indx	A	T	T	15	HAP1
CARREON::[IRIS 313-8292]	IRIS 313-8292	IRGC 117442	ind3	A	T	T	13	HAP1
ARANG::[IRIS 313-8791]	IRIS 313-8791	IRGC 117423	ind3	A	T	T	15	HAP1
BPI 76 NON SENSITIVE (GREEN)::IRGC 9790-1::[IRIS 313-8903]	IRIS 313-8903	IRGC 120902	ind3	A	T	T	10	HAP1
DA 11::IRGC 6046-1::[IRIS 313-9606]	IRIS 313-9606	IRGC 124431	ind2	A	T	T	25	HAP1
NS 252::IRGC 68878-1::[IRIS 313-10030]	IRIS 313-10030	IRGC 121075	ind2	A	T	T	14	HAP1
CO 39::[IRIS 313-8265]	IRIS 313-8265	IRGC 117454	indx	A	T	T	20	HAP1
LARHA MUGAD::IRGC 52339-1::[IRIS 313-8568]	IRIS 313-8568	IRGC 125619	ind2	A	T	T	11	HAP1
IR 2071-586-5-6-3::IRGC 39291-1::[IRIS 313-9044]	IRIS 313-9044	IRGC 125971	ind1B	A	T	T	13	HAP1
ARC 5840::IRGC 12144-1::[IRIS 313-9424]	IRIS 313-9424	IRGC 125656	indx	A	T	T	15	HAP1
NCS 237::IRGC 62202-1::[IRIS 313-9492]	IRIS 313-9492	IRGC 125853	ind2	A	T	T	14	HAP1
NAZIRA SAIL::IRGC 77284-1::[IRIS 313-9696]	IRIS 313-9696	IRGC 125850	indx	A	T	T	17	HAP1
BW 295-5::IRGC 63098-1::[IRIS 313-10002]	IRIS 313-10002	IRGC 125955	ind1B	A	T	T	20	HAP1
IRGA 370-38-1-1F-C4-2::IRGC 117342-1::[IRIS 313-10400]	IRIS 313-10400	IRGC 125988	ind1B	A	T	T	15	HAP1
XITTO::IRGC 6671-1::[IRIS 313-8622]	IRIS 313-8622	IRGC 126294	ind2	A	T	T	20	HAP1
JC 149::[IRIS 313-8385]	IRIS 313-8385	IRGC 117497	aro	A	T	T	20	HAP1
TIMMURAY::IRGC 67857-1::[IRIS 313-8765]	IRIS 313-8765	IRGC 126284	aro	A	T	T	19	HAP1
TK RED 35-799::IRGC 38535-1::[IRIS 313-9682]	IRIS 313-9682	IRGC 135548	aro	A	T	T	15	HAP1
BASMATI 1::IRGC 27798-1::[IRIS 313-8656]	IRIS 313-8656	IRGC 126046	aro	A	T	T	16	HAP1
ARC 7229::IRGC 12331-1::[IRIS 313-9172]	IRIS 313-9172	IRGC 126177	aro	A	T	T	13	HAP1
RADIN PAHANG::IRGC 14487-1::[IRIS 313-8316]	IRIS 313-8316	IRGC 131948	ind3	A	T	T	19	HAP1
NCS 840::IRGC 62530-1::[IRIS 313-9516]	IRIS 313-9516	IRGC 126251	ind2	A	T	T	15	HAP1
ARAURE 1::IRGC 116956-1::[IRIS 313-10289]	IRIS 313-10289	IRGC 125950	ind1B	A	T	T	25	HAP1
ELONI::IRGC 116980-1::[IRIS 313-10290]	IRIS 313-10290	IRGC 125963	ind1B	A	T	T	15	HAP1
CT 9506-18-7-1T-2::IRGC 116973-1::[IRIS 313-10300]	IRIS 313-10300	IRGC 125960	indx	A	T	T	20	HAP1
B 6136-3-TB-0-1-5::IRGC 117312-1::[IRIS 313-10333]	IRIS 313-10333	IRGC 125951	ind1B	A	T	T	20	HAP1
B 6136 E-3-TB-0-1-5::IRGC 117311-1::[IRIS 313-10334]	IRIS 313-10334	IRGC 125952	ind1B	A	T	T	20	HAP1
B 6149 F-MR-7::IRGC 117314-1::[IRIS 313-10337]	IRIS 313-10337	IRGC 125953	indx	A	T	T	11	HAP1
BR 5230-46-4::IRGC 117318-1::[IRIS 313-10341]	IRIS 313-10341	IRGC 121167	indx	A	T	T	13	HAP1
CSR-90 IR-2::IRGC 117327-1::[IRIS 313-10349]	IRIS 313-10349	IRGC 120921	indx	A	T	T	18	HAP1
CT 9737-6-1-1-2-2P-M::IRGC 117330-1::[IRIS 313-10352]	IRIS 313-10352	IRGC 120922	indx	A	T	T	21	HAP1
IRGA 318-11-6-9-2B::IRGC 117339-1::[IRIS 313-10397]	IRIS 313-10397	IRGC 120991	ind1B	A	T	T	25	HAP1
IRGA 346-111-2-1F::IRGC 117341-1::[IRIS 313-10399]	IRIS 313-10399	IRGC 120992	indx	A	T	T	18	HAP1
IRGA 659-1-2-2-2::IRGC 117345-1::[IRIS 313-10403]	IRIS 313-10403	IRGC 120993	indx	A	T	T	18	HAP1
K 479-2-3::IRGC 117346-1::[IRIS 313-10404]	IRIS 313-10404	IRGC 121003	indx	A	T	T	21	HAP1
RR 272-17-829::IRGC 117354-1::[IRIS 313-10412]	IRIS 313-10412	IRGC 121103	indx	A	T	T	17	HAP1
UPR 1201-1-20-1::IRGC 117357-1::[IRIS 313-10417]	IRIS 313-10417	IRGC 126012	ind1B	A	T	T	21	HAP1
BAT DO::IRGC 7014-1::[IRIS 313-8341]	IRIS 313-8341	IRGC 121599	indx	A	T	T	15	HAP1
LATA MONA::IRGC 49333-1::[IRIS 313-8349]	IRIS 313-8349	IRGC 128535	ind2	A	T	T	16	HAP1
MENTIK TJERE BELUT::IRGC 18254-1::[IRIS 313-8368]	IRIS 313-8368	IRGC 126071	indx	A	T	T	40	HAP1
SAN CHIAO TSWEN::IRGC 1565-1::[IRIS 313-8380]	IRIS 313-8380	IRGC 126123	ind1A	A	T	T	16	HAP1
IR 2003-P7-7-4-2::IRGC 32671-1::[IRIS 313-8392]	IRIS 313-8392	IRGC 125970	ind1B	A	T	T	15	HAP1
FEI GAI 122::IRGC 63599-1::[IRIS 313-8412]	IRIS 313-8412	IRGC 125609	indx	A	T	T	18	HAP1
CHANG LE SAN SHU ZAO::IRGC 63561-1::[IRIS 313-8433]	IRIS 313-8433	IRGC 126115	ind1A	A	T	T	20	HAP1
498-2A BR 8::IRGC 5891-1::[IRIS 313-8450]	IRIS 313-8450	IRGC 126041	ind2	A	T	T	30	HAP1
ARC 18597::IRGC 43299-1::[IRIS 313-8453]	IRIS 313-8453	IRGC 126043	indx	A	T	T	16	HAP1
LAI YIP ZIM::IRGC 4955-1::[IRIS 313-8454]	IRIS 313-8454	IRGC 125618	ind1A	A	T	T	20	HAP1
ARC 18175::IRGC 42316-1::[IRIS 313-8458]	IRIS 313-8458	IRGC 131928	indx	A	T	T	15	HAP1
PAH WEAN::IRGC 78276-1::[IRIS 313-8474]	IRIS 313-8474	IRGC 126258	ind3	A	T	T	19	HAP1
NAM SA GUI 19::[IRIS 313-8485]	IRIS 313-8485	IRGC 117536	ind3	A	T	T	11	HAP1
PUILLIPINA KATARI::IRGC 77293-1::[IRIS 313-8509]	IRIS 313-8509	IRGC 126261	ind2	A	T	T	20	HAP1
DAA MANSA::IRGC 67559-1::[IRIS 313-8514]	IRIS 313-8514	IRGC 126196	ind1B	A	T	T	26	HAP1
NG KARAN DE::IRGC 43489-1::[IRIS 313-8536]	IRIS 313-8536	IRGC 135539	ind3	A	T	T	18	HAP1
ARC 11901::IRGC 21727-1::[IRIS 313-8585]	IRIS 313-8585	IRGC 127033	indx	A	T	T	10	HAP1
PLI KHAO::IRGC 64596-1::[IRIS 313-8586]	IRIS 313-8586	IRGC 126081	ind3	A	T	T	8	HAP1
ARC 12884::IRGC 22417-1::[IRIS 313-8603]	IRIS 313-8603	IRGC 126042	indx	A	T	T	10	HAP1
IR 5494 (BPH 1)::IRGC 24484-1::[IRIS 313-8616]	IRIS 313-8616	IRGC 131939	ind1B	A	T	T	33	HAP1
ARC 11663::IRGC 42695-1::[IRIS 313-8621]	IRIS 313-8621	IRGC 126174	ind1B	A	T	T	25	HAP1
DUDRE::IRGC 52523-1::[IRIS 313-8631]	IRIS 313-8631	IRGC 125608	ind2	A	T	T	15	HAP1
PAI YI PING::IRGC 1368-1::[IRIS 313-8645]	IRIS 313-8645	IRGC 126122	ind1A	A	T	T	15	HAP1
PERUNEL::IRGC 63113-1::[IRIS 313-8647]	IRIS 313-8647	IRGC 125621	ind2	A	T	T	20	HAP1
YA THAY SAN::IRGC 58245-1::[IRIS 313-8659]	IRIS 313-8659		indx	A	T	T		HAP1
HAWM KRUA::IRGC 64333-1::[IRIS 313-8674]	IRIS 313-8674	IRGC 125965	ind3	A	T	T	14	HAP1
JAO LEUANG::IRGC 65866-1::[IRIS 313-8679]	IRIS 313-8679	IRGC 126216	ind3	A	T	T	25	HAP1
YEBAWYIN::IRGC 33885-1::[IRIS 313-8697]	IRIS 313-8697	IRGC 125628	ind3	A	T	T	13	HAP1
BAZAIL::IRGC 27526-1::[IRIS 313-8717]	IRIS 313-8717	IRGC 126184	indx	A	T	T	13	HAP1
NIBARI::IRGC 67742-1::[IRIS 313-8731]	IRIS 313-8731	IRGC 126119	ind2	A	T	T	15	HAP1
WP 36::IRGC 55278-1::[IRIS 313-8732]	IRIS 313-8732	IRGC 126092	ind1B	A	T	T	24	HAP1
SADAJIRA 19-287::IRGC 38320-1::[IRIS 313-8737]	IRIS 313-8737	IRGC 126270	ind2	A	T	T	15	HAP1
REMOL::IRGC 18624-1::[IRIS 313-8744]	IRIS 313-8744	IRGC 126266	ind3	A	T	T	16	HAP1
TYPE 50::IRGC 74782-1::[IRIS 313-8754]	IRIS 313-8754	IRGC 126011	ind2	A	T	T	16	HAP1
NIRGUNI::IRGC 61127-1::[IRIS 313-8757]	IRIS 313-8757	IRGC 126000	ind2	A	T	T	15	HAP1
105::IRGC 40896-1::[IRIS 313-8783]	IRIS 313-8783	IRGC 126170	admix	A	T	T	16	HAP1
DUDH KADAR::IRGC 67707-1::[IRIS 313-8796]	IRIS 313-8796	IRGC 125607	ind2	A	T	T	15	HAP1
RELLY::IRGC 14623-1::[IRIS 313-8812]	IRIS 313-8812	IRGC 126160	ind3	A	T	T	18	HAP1
ARC 14060::IRGC 41374-1::[IRIS 313-8844]	IRIS 313-8844	IRGC 125648	ind2	A	T	T	16	HAP1
BAIANG 6::IRGC 6129-1::[IRIS 313-8846]	IRIS 313-8846	IRGC 125668	indx	A	T	T	25	HAP1
ASHMBER::IRGC 27522-1::[IRIS 313-8850]	IRIS 313-8850	IRGC 125657	ind2	A	T	T	23	HAP1
CHAKOL::IRGC 77226-1::[IRIS 313-8854]	IRIS 313-8854	IRGC 125696	ind2	A	T	T	20	HAP1
PAGAIYAHAN::[IRIS 313-8880]	IRIS 313-8880	IRGC 117550	indx	A	T	T	20	HAP1
LU MAO ZHAN::IRGC 68159-1::[IRIS 313-8889]	IRIS 313-8889	IRGC 125829	indx	A	T	T	23	HAP1
LEUANG DAM::IRGC 78267-1::[IRIS 313-8895]	IRIS 313-8895	IRGC 126156	ind3	A	T	T	17	HAP1
ARC 14654::IRGC 41663-1::[IRIS 313-8900]	IRIS 313-8900	IRGC 125650	ind2	A	T	T	17	HAP1
E 2040::IRGC 67968-1::[IRIS 313-8914]	IRIS 313-8914	IRGC 125731	indx	A	T	T	19	HAP1
KUTTA::IRGC 52184-1::[IRIS 313-8924]	IRIS 313-8924	IRGC 125815	ind2	A	T	T	14	HAP1
KURULUTUDU::IRGC 36304-1::[IRIS 313-8925]	IRIS 313-8925	IRGC 125813	ind2	A	T	T	16	HAP1
MUKKALA BAZAL::IRGC 77279-1::[IRIS 313-8930]	IRIS 313-8930	IRGC 125844	ind1B	A	T	T	16	HAP1
PATISAIL::IRGC 37562-1::[IRIS 313-8932]	IRIS 313-8932	IRGC 126079	ind3	A	T	T	15	HAP1
FU ZAO XIAN::IRGC 63619-1::[IRIS 313-8940]	IRIS 313-8940	IRGC 125744	ind1A	A	T	T	16	HAP1
ARC 11524::IRGC 42672-1::[IRIS 313-8946]	IRIS 313-8946	IRGC 125641	indx	A	T	T	12	HAP1
BUCAYAB::IRGC 44357-1::[IRIS 313-8948]	IRIS 313-8948	IRGC 126974	ind3	A	T	T	16	HAP1
RADEN KARAMUNTING::IRGC 20098-1::[IRIS 313-8956]	IRIS 313-8956	IRGC 125882	ind3	A	T	T	20	HAP1
BAM 9::IRGC 6179-1::[IRIS 313-8957]	IRIS 313-8957	IRGC 125670	ind2	A	T	T	25	HAP1
ARC 12576::IRGC 22163-1::[IRIS 313-8967]	IRIS 313-8967	IRGC 125645	indx	A	T	T	11	HAP1
KALU ILANKALAYAN::IRGC 36270-1::[IRIS 313-8968]	IRIS 313-8968	IRGC 125792	ind2	A	T	T	16	HAP1
E DAW HAWM::IRGC 47938-1::[IRIS 313-8980]	IRIS 313-8980	IRGC 126132	ind3	A	T	T	23	HAP1
ARC 18112::IRGC 42274-1::[IRIS 313-8982]	IRIS 313-8982	IRGC 125655	indx	A	T	T	16	HAP1
KHAO' HAWM::IRGC 78257-1::[IRIS 313-8985]	IRIS 313-8985	IRGC 126153	ind3	A	T	T	19	HAP1
ARC 10754::IRGC 12603-1::[IRIS 313-8986]	IRIS 313-8986	IRGC 125637	indx	A	T	T	24	HAP1
BANIKAT::IRGC 67720-1::[IRIS 313-8988]	IRIS 313-8988	IRGC 125672	ind2	A	T	T	19	HAP1
ARC 14064::IRGC 41377-1::[IRIS 313-8994]	IRIS 313-8994	IRGC 125649	indx	A	T	T	16	HAP1
SRAU SENG::IRGC 30290-1::[IRIS 313-8996]	IRIS 313-8996	IRGC 126169	ind3	A	T	T	15	HAP1
PING SHAN TA TSWEN KU::IRGC 1563-1::[IRIS 313-9017]	IRIS 313-9017	IRGC 126988	indx	A	T	T	20	HAP1
KAM PAI::IRGC 78245-1::[IRIS 313-9019]	IRIS 313-9019	IRGC 126152	ind3	A	T	T	15	HAP1
LEUANG CHAIYAPHUM::IRGC 78266-1::[IRIS 313-9020]	IRIS 313-9020	IRGC 126983	ind3	A	T	T	14	HAP1
CR 60-10::IRGC 15777-1::[IRIS 313-9023]	IRIS 313-9023	IRGC 125715	indx	A	T	T	17	HAP1
KHAO GRADOOK CHAHNG::IRGC 17111-1::[IRIS 313-9032]	IRIS 313-9032	IRGC 125800	ind1B	A	T	T	8	HAP1
PAI CHUEH CHIU LIU::IRGC 34259-1::[IRIS 313-9065]	IRIS 313-9065	IRGC 125865	ind1A	A	T	T	13	HAP1
AUS 177::IRGC 29009-1::[IRIS 313-9066]	IRIS 313-9066	IRGC 125659	ind1B	A	T	T	22	HAP1
BHOJON KOLPO::IRGC 31727-1::[IRIS 313-9067]	IRIS 313-9067	IRGC 125681	ind2	A	T	T	13	HAP1
KONTOL 86::IRGC 14281-1::[IRIS 313-9070]	IRIS 313-9070	IRGC 126154	ind3	A	T	T	13	HAP1
MUTA GANJE::IRGC 26744-1::[IRIS 313-9072]	IRIS 313-9072	IRGC 125847	ind2	A	T	T	19	HAP1
LEUANG YAI 344::IRGC 651-1::[IRIS 313-9112]	IRIS 313-9112	IRGC 125826	ind3	A	T	T	30	HAP1
LEUANG 28-1-87::IRGC 874-1::[IRIS 313-9114]	IRIS 313-9114	IRGC 125822	indx	A	T	T	30	HAP1
LEUANG YAI 29-12-2::IRGC 881-1::[IRIS 313-9115]	IRIS 313-9115	IRGC 126157	ind3	A	T	T	20	HAP1
LEUANG YAI 2 B 72::IRGC 882-1::[IRIS 313-9116]	IRIS 313-9116	IRGC 126138	ind3	A	T	T	20	HAP1
LEUANG YAI 29-12-46::IRGC 24397-1::[IRIS 313-9119]	IRIS 313-9119	IRGC 125825	ind3	A	T	T	10	HAP1
SONAPATNAI::IRGC 46695-1::[IRIS 313-9120]	IRIS 313-9120	IRGC 125905	admix	A	T	T	13	HAP1
KHAO LEUANG RAI::IRGC 48168-1::[IRIS 313-9121]	IRIS 313-9121	IRGC 125802	ind2	A	T	T	18	HAP1
GOJOL GORIA::IRGC 26629-1::[IRIS 313-9139]	IRIS 313-9139	IRGC 125754	ind2	A	T	T	19	HAP1
BADAL 1163::IRGC 32796-1::[IRIS 313-9148]	IRIS 313-9148	IRGC 125664	ind2	A	T	T	14	HAP1
KUSHIARA::IRGC 34709-1::[IRIS 313-9174]	IRIS 313-9174	IRGC 125814	ind2	A	T	T	14	HAP1
KHAO MON::IRGC 60764-1::[IRIS 313-9182]	IRIS 313-9182	IRGC 125803	indx	A	T	T	11	HAP1
XI GAN JING REN::IRGC 60035-1::[IRIS 313-9184]	IRIS 313-9184	IRGC 126014	indx	A	T	T	24	HAP1
GABAHSI RASAKI C 90::IRGC 49647-1::[IRIS 313-9197]	IRIS 313-9197	IRGC 126205	ind3	A	T	T	29	HAP1
CHI SHENG TAO::IRGC 4606-1::[IRIS 313-9204]	IRIS 313-9204	IRGC 125704	ind1A	A	T	T	20	HAP1
KACIK TARAM::IRGC 35310-1::[IRIS 313-9208]	IRIS 313-9208	IRGC 126165	ind3	A	T	T	13	HAP1
LEUANG LAI MAE PRAJAN::IRGC 71279-1::[IRIS 313-9209]	IRIS 313-9209	IRGC 126984	ind3	A	T	T	22	HAP1
KALO CHAKOL::IRGC 77258-1::[IRIS 313-9218]	IRIS 313-9218	IRGC 126136	ind2	A	T	T	22	HAP1
WP 65::IRGC 36526-1::[IRIS 313-9227]	IRIS 313-9227	IRGC 126013	ind1B	A	T	T	13	HAP1
JANDA LAOR::IRGC 48552-1::[IRIS 313-9251]	IRIS 313-9251	IRGC 126980	ind3	A	T	T	24	HAP1
YONG JIN ZAO 3::IRGC 70441-1::[IRIS 313-9253]	IRIS 313-9253	IRGC 125946	ind1A	A	T	T	22	HAP1
GALWAKA HANDERAN::IRGC 31381-1::[IRIS 313-9256]	IRIS 313-9256	IRGC 125746	indx	A	T	T	14	HAP1
MAKRO::IRGC 74763-1::[IRIS 313-9258]	IRIS 313-9258	IRGC 126158	ind2	A	T	T	18	HAP1
G 25::IRGC 45733-1::[IRIS 313-9259]	IRIS 313-9259	IRGC 126150	ind2	A	T	T	15	HAP1
JHODI BIRUN::IRGC 31812-1::[IRIS 313-9262]	IRIS 313-9262	IRGC 125785	ind2	A	T	T	18	HAP1
PURA BINNI::IRGC 26772-1::[IRIS 313-9271]	IRIS 313-9271	IRGC 125878	ind2	A	T	T	20	HAP1
KHAO KAI::IRGC 78251-1::[IRIS 313-9281]	IRIS 313-9281	IRGC 125801	ind3	A	T	T	16	HAP1
PALEPYU::IRGC 33549-1::[IRIS 313-9285]	IRIS 313-9285	IRGC 125866	indx	A	T	T	20	HAP1
LEUANG TAWNG SOOK::IRGC 24394-1::[IRIS 313-9286]	IRIS 313-9286	IRGC 126137	ind3	A	T	T	11	HAP1
SONAMUKHI::IRGC 46693-1::[IRIS 313-9287]	IRIS 313-9287	IRGC 126161	ind2	A	T	T	15	HAP1
GAM PAI 30-12-15::IRGC 831-1::[IRIS 313-9302]	IRIS 313-9302	IRGC 125747	ind3	A	T	T	30	HAP1
ARC 10799::IRGC 12631-1::[IRIS 313-9313]	IRIS 313-9313	IRGC 125638	indx	A	T	T	13	HAP1
VEN THAP::IRGC 56138-1::[IRIS 313-9317]	IRIS 313-9317	IRGC 125933	indx	A	T	T	13	HAP1
SIPULUT HITAM PENDEK::IRGC 20154-1::[IRIS 313-9320]	IRIS 313-9320	IRGC 125901	ind3	A	T	T	13	HAP1
CHIH SHEN LI::IRGC 1306-1::[IRIS 313-9324]	IRIS 313-9324	IRGC 125702	ind1A	A	T	T	30	HAP1
SADA RUPA::IRGC 77299-1::[IRIS 313-9325]	IRIS 313-9325	IRGC 125894	ind1B	A	T	T	20	HAP1
BK 26::IRGC 45197-1::[IRIS 313-9348]	IRIS 313-9348	IRGC 125684	ind2	A	T	T	30	HAP1
HAM 48::IRGC 29740-1::[IRIS 313-9357]	IRIS 313-9357	IRGC 128532	ind3	A	T	T	22	HAP1
WI BIR SHUN::IRGC 4602-1::[IRIS 313-9372]	IRIS 313-9372	IRGC 125937	ind1A	A	T	T	20	HAP1
BARIK KUDI::IRGC 52807-1::[IRIS 313-9384]	IRIS 313-9384	IRGC 125674	ind2	A	T	T	17	HAP1
KALABAIL::IRGC 25877-1::[IRIS 313-9391]	IRIS 313-9391	IRGC 125789	ind2	A	T	T	16	HAP1
BADUIE::IRGC 53715-1::[IRIS 313-9403]	IRIS 313-9403	IRGC 125666	ind2	A	T	T	25	HAP1
ARC 18092::IRGC 42256-1::[IRIS 313-9427]	IRIS 313-9427	IRGC 125654	indx	A	T	T	15	HAP1
GOKULGANJA::IRGC 45701-1::[IRIS 313-9433]	IRIS 313-9433	IRGC 126151	ind2	A	T	T	19	HAP1
PAMAH S 18::IRGC 61322-1::[IRIS 313-9451]	IRIS 313-9451	IRGC 126140	indx	A	T	T	10	HAP1
TSAO SHENG LI 1::IRGC 1309-1::[IRIS 313-9469]	IRIS 313-9469	IRGC 125929	ind1A	A	T	T	25	HAP1
H 6::IRGC 157-1::[IRIS 313-9472]	IRIS 313-9472	IRGC 125756	indx	A	T	T	20	HAP1
E 2024::IRGC 67958-1::[IRIS 313-9482]	IRIS 313-9482	IRGC 125730	ind1B	A	T	T	19	HAP1
CHNNOR::IRGC 67485-1::[IRIS 313-9484]	IRIS 313-9484	IRGC 125706	indx	A	T	T	20	HAP1
BINUHANGIN::IRGC 67429-1::[IRIS 313-9503]	IRIS 313-9503	IRGC 125683	indx	A	T	T	21	HAP1
KORASISI::IRGC 5285-1::[IRIS 313-9505]	IRIS 313-9505	IRGC 125809	ind1A	A	T	T	15	HAP1
DUD KUNING::IRGC 44-1::[IRIS 313-9533]	IRIS 313-9533	IRGC 125729	ind3	A	T	T	20	HAP1
LABRA::IRGC 74757-1::[IRIS 313-9547]	IRIS 313-9547	IRGC 125817	ind2	A	T	T	15	HAP1
BENGALY MORIMO::IRGC 10976-1::[IRIS 313-9551]	IRIS 313-9551	IRGC 125677	ind2	A	T	T	20	HAP1
MULLIKURUVA::IRGC 77529-1::[IRIS 313-9557]	IRIS 313-9557	IRGC 125845	ind2	A	T	T	25	HAP1
ARC 11857::IRGC 40972-1::[IRIS 313-9560]	IRIS 313-9560	IRGC 125643	indx	A	T	T	14	HAP1
RP 9-4::IRGC 39735-1::[IRIS 313-9566]	IRIS 313-9566	IRGC 126004	ind1B	A	T	T	14	HAP1
KHAO CHUAN CHOM 452::IRGC 36571-1::[IRIS 313-9567]	IRIS 313-9567	IRGC 131914	ind3	A	T	T	17	HAP1
NX 3533::IRGC 63796-1::[IRIS 313-9570]	IRIS 313-9570	IRGC 125859	indx	A	T	T	20	HAP1
ASU::IRGC 62154-1::[IRIS 313-9572]	IRIS 313-9572	IRGC 125658	indx	A	T	T	10	HAP1
B 78-S81::IRGC 58415-1::[IRIS 313-9574]	IRIS 313-9574	IRGC 125662	indx	A	T	T	15	HAP1
KETAN SERANG::IRGC 14615-1::[IRIS 313-9590]	IRIS 313-9590	IRGC 125799	ind3	A	T	T	20	HAP1
ARC 15088::IRGC 41934-1::[IRIS 313-9593]	IRIS 313-9593	IRGC 125651	indx	A	T	T	14	HAP1
ASHI BINNI::IRGC 77216-1::[IRIS 313-9594]	IRIS 313-9594	IRGC 126131	indx	A	T	T	20	HAP1
E LONG MAH::IRGC 47946-1::[IRIS 313-9600]	IRIS 313-9600	IRGC 126133	indx	A	T	T	18	HAP1
HTA 22::IRGC 45827-1::[IRIS 313-9602]	IRIS 313-9602	IRGC 125765	indx	A	T	T	15	HAP1
RPA 5929 (K 45)::IRGC 33963-1::[IRIS 313-9604]	IRIS 313-9604	IRGC 125890	indx	A	T	T	13	HAP1
NCS 194::IRGC 51932-1::[IRIS 313-9605]	IRIS 313-9605	IRGC 125852	ind1A	A	T	T	9	HAP1
ARC 10594::IRGC 12524-1::[IRIS 313-9609]	IRIS 313-9609	IRGC 125636	indx	A	T	T	17	HAP1
WANGA BARUGULU::IRGC 52261-1::[IRIS 313-9611]	IRIS 313-9611	IRGC 125935	ind2	A	T	T	13	HAP1
HOLDI GIRA::IRGC 31801-1::[IRIS 313-9617]	IRIS 313-9617	IRGC 126979	ind2	A	T	T	12	HAP1
ARC 15873::IRGC 43250-1::[IRIS 313-9634]	IRIS 313-9634	IRGC 125653	indx	A	T	T	16	HAP1
BOW SU SO::IRGC 78237-1::[IRIS 313-9697]	IRIS 313-9697	IRGC 125690	ind3	A	T	T	16	HAP1
TAITUNG WOO LI::IRGC 111-1::[IRIS 313-9705]	IRIS 313-9705	IRGC 125914	ind1A	A	T	T	30	HAP1
TAIPEI WOO CO::IRGC 112-1::[IRIS 313-9706]	IRIS 313-9706	IRGC 125913	ind1A	A	T	T	30	HAP1
TSAI YUAN CHON::IRGC 126-1::[IRIS 313-9708]	IRIS 313-9708	IRGC 125928	ind1A	A	T	T	25	HAP1
MAKALIOKA::IRGC 376-1::[IRIS 313-9709]	IRIS 313-9709	IRGC 125832	ind2	A	T	T	30	HAP1
AI ZI HUNG::IRGC 51255-1::[IRIS 313-9723]	IRIS 313-9723	IRGC 126129	ind1A	A	T	T	16	HAP1
NAN TE HAO::IRGC 59797-1::[IRIS 313-9727]	IRIS 313-9727	IRGC 125849	ind1A	A	T	T	16	HAP1
BA SHI ZAO::IRGC 67903-1::[IRIS 313-9730]	IRIS 313-9730	IRGC 125675	ind1A	A	T	T	20	HAP1
MAMORIAKA::IRGC 68672-1::[IRIS 313-9732]	IRIS 313-9732	IRGC 125833	ind2	A	T	T	15	HAP1
I KUNG PAO::IRGC 114-1::[IRIS 313-9758]	IRIS 313-9758	IRGC 125770	ind1A	A	T	T	25	HAP1
CI 9445::IRGC 2081-1::[IRIS 313-9767]	IRIS 313-9767	IRGC 125711	indx	A	T	T	19	HAP1
GENIT::IRGC 3272-1::[IRIS 313-9778]	IRIS 313-9778	IRGC 125751	admix	A	T	T	25	HAP1
LEAD::IRGC 5805-1::[IRIS 313-9791]	IRIS 313-9791	IRGC 125821	indx	A	T	T	30	HAP1
HD 10::IRGC 6638-1::[IRIS 313-9795]	IRIS 313-9795	IRGC 125759	ind2	A	T	T	30	HAP1
CRILLO LA FRIA::IRGC 10793-1::[IRIS 313-9822]	IRIS 313-9822	IRGC 125716	ind1A	A	T	T	25	HAP1
MOCHICA::IRGC 11070-1::[IRIS 313-9825]	IRIS 313-9825	IRGC 126159	ind2	A	T	T	15	HAP1
RANGOON SAMBA::IRGC 11940-1::[IRIS 313-9832]	IRIS 313-9832	IRGC 125883	ind2	A	T	T	16	HAP1
SML AWINI::IRGC 13391-1::[IRIS 313-9841]	IRIS 313-9841	IRGC 125904	indx	A	T	T	21	HAP1
MODDAI KARUPPAN::IRGC 15465-1::[IRIS 313-9862]	IRIS 313-9862	IRGC 126139	ind2	A	T	T	19	HAP1
SIGARDIS::IRGC 15555-1::[IRIS 313-9867]	IRIS 313-9867	IRGC 126088	ind1B	A	T	T	12	HAP1
QUERO ASSAN::IRGC 28860-1::[IRIS 313-9898]	IRIS 313-9898	IRGC 125880	ind3	A	T	T	15	HAP1
CHANDINA::IRGC 36420-1::[IRIS 313-9917]	IRIS 313-9917	IRGC 125699	ind1B	A	T	T	25	HAP1
IRI 339::IRGC 46956-1::[IRIS 313-9922]	IRIS 313-9922	IRGC 125778	ind1B	A	T	T	16	HAP1
KN 1 B 361-1-8-6-9::IRGC 46974-1::[IRIS 313-9924]	IRIS 313-9924	IRGC 125805	indx	A	T	T	16	HAP1
TOURBE::IRGC 47066-1::[IRIS 313-9926]	IRIS 313-9926	IRGC 126162	indx	A	T	T	17	HAP1
SITHAIYAN KOTTAI SAMBA::IRGC 50155-1::[IRIS 313-9936]	IRIS 313-9936	IRGC 126143	ind2	A	T	T	18	HAP1
TIKAL 3::IRGC 50649-1::[IRIS 313-9940]	IRIS 313-9940	IRGC 125923	ind1B	A	T	T	18	HAP1
BAMOA A 75::IRGC 51101-1::[IRIS 313-9953]	IRIS 313-9953	IRGC 125671	indx	A	T	T	15	HAP1
CICA 9::IRGC 53079-1::[IRIS 313-9966]	IRIS 313-9966	IRGC 125713	ind1B	A	T	T	12	HAP1
KULA KARUPPAN::IRGC 55328-1::[IRIS 313-9968]	IRIS 313-9968	IRGC 125810	indx	A	T	T	12	HAP1
SSANGDUJO::IRGC 55632-1::[IRIS 313-9976]	IRIS 313-9976	IRGC 125906	ind1A	A	T	T	17	HAP1
SOM DIGUIME::IRGC 56751-1::[IRIS 313-9986]	IRIS 313-9986	IRGC 126168	indx	A	T	T	16	HAP1
MELEKE::IRGC 56823-1::[IRIS 313-9989]	IRIS 313-9989	IRGC 125838	ind3	A	T	T	26	HAP1
SUWEON 311::IRGC 61890-1::[IRIS 313-10000]	IRIS 313-10000	IRGC 125907	ind1B	A	T	T	12	HAP1
C 662083::IRGC 62101-1::[IRIS 313-10001]	IRIS 313-10001	IRGC 125692	ind1B	A	T	T	9	HAP1
GARURA::IRGC 64111-1::[IRIS 313-10007]	IRIS 313-10007	IRGC 125749	indx	A	T	T	23	HAP1
LALKA (LAL DHAN)::IRGC 64946-1::[IRIS 313-10010]	IRIS 313-10010	IRGC 125818	ind2	A	T	T	16	HAP1
BOHOTO BALOOCHESTAN::IRGC 66237-1::[IRIS 313-10016]	IRIS 313-10016	IRGC 125954	indx	A	T	T	14	HAP1
NS 1576::IRGC 68951-1::[IRIS 313-10032]	IRIS 313-10032	IRGC 125858	aro	A	T	T	28	HAP1
RIZ INDETERMINE::IRGC 69014-1::[IRIS 313-10034]	IRIS 313-10034	IRGC 125886	indx	A	T	T	20	HAP1
RIZ TYPE SORGHO::IRGC 69015-1::[IRIS 313-10035]	IRIS 313-10035	IRGC 125887	ind2	A	T	T	15	HAP1
BANTA TIMA::IRGC 69474-1::[IRIS 313-10045]	IRIS 313-10045	IRGC 125673	indx	A	T	T	18	HAP1
CHAMA (DWARF)::IRGC 69487-1::[IRIS 313-10046]	IRIS 313-10046	IRGC 125958	ind1B	A	T	T	33	HAP1
EX MARABA GURUKU::IRGC 69582-1::[IRIS 313-10047]	IRIS 313-10047	IRGC 125737	ind1A	A	T	T	16	HAP1
MOVE (MOKOLE)::IRGC 69739-1::[IRIS 313-10048]	IRIS 313-10048	IRGC 125996	indx	A	T	T	19	HAP1
TSIMATAHOPAOSA::IRGC 69884-1::[IRIS 313-10050]	IRIS 313-10050	IRGC 127091	indx	A	T	T	18	HAP1
TOC 5430::IRGC 70487-1::[IRIS 313-10054]	IRIS 313-10054	IRGC 125924	indx	A	T	T	21	HAP1
SAN SHIH TSI::IRGC 1038-1::[IRIS 313-10129]	IRIS 313-10129	IRGC 125897	ind1A	A	T	T	20	HAP1
PIN GAEW 56::IRGC 7887-1::[IRIS 313-10134]	IRIS 313-10134	IRGC 125871	ind3	A	T	T	20	HAP1
CAUVERY::IRGC 45255-1::[IRIS 313-10148]	IRIS 313-10148	IRGC 125695	indx	A	T	T	15	HAP1
HE GU TSAO::IRGC 51302-1::[IRIS 313-10154]	IRIS 313-10154	IRGC 125760	ind1A	A	T	T	13	HAP1
BR IRGA 409::IRGC 55915-1::[IRIS 313-10161]	IRIS 313-10161	IRGC 125691	ind1B	A	T	T	14	HAP1
IR 13429-109-2-2-1::IRGC 63491-1::[IRIS 313-10167]	IRIS 313-10167	IRGC 125773	indx	A	T	T	19	HAP1
MEI FENG 9::IRGC 63735-1::[IRIS 313-10168]	IRIS 313-10168	IRGC 125836	indx	A	T	T	14	HAP1
MIN ZAO 6::IRGC 63772-1::[IRIS 313-10170]	IRIS 313-10170	IRGC 125842	ind1A	A	T	T	11	HAP1
YA NONG ZAO 4::IRGC 63908-1::[IRIS 313-10171]	IRIS 313-10171	IRGC 125944	ind1A	A	T	T	18	HAP1
DA GANG ZHAN::IRGC 67103-1::[IRIS 313-10177]	IRIS 313-10177	IRGC 125719	indx	A	T	T	24	HAP1
GAO JIAO BAI::IRGC 68047-1::[IRIS 313-10178]	IRIS 313-10178	IRGC 125748	ind1A	A	T	T	22	HAP1
GUI HUA ZAO::IRGC 68060-1::[IRIS 313-10179]	IRIS 313-10179	IRGC 125755	indx	A	T	T	21	HAP1
DENG DENG QI::IRGC 72036-1::[IRIS 313-10190]	IRIS 313-10190	IRGC 125726	ind1A	A	T	T	16	HAP1
BAI HE::IRGC 76438-1::[IRIS 313-10211]	IRIS 313-10211	IRGC 125669	ind1A	A	T	T	27	HAP1
BA BAI GU::IRGC 79580-1::[IRIS 313-10221]	IRIS 313-10221	IRGC 125663	indx	A	T	T	20	HAP1
PSBRC 50::IRGC 99706-1::[IRIS 313-10234]	IRIS 313-10234	IRGC 125873	ind1B	A	T	T	30	HAP1
PSBRC 68::IRGC 99711-1::[IRIS 313-10235]	IRIS 313-10235	IRGC 125874	indx	A	T	T	29	HAP1
PSBRC 88::IRGC 99717-1::[IRIS 313-10238]	IRIS 313-10238	IRGC 125876	ind1B	A	T	T	30	HAP1
LIU XU::IRGC 109232-1::[IRIS 313-10239]	IRIS 313-10239	IRGC 125827	indx	A	T	T	27	HAP1
AMISTAD 82::IRGC 116954-1::[IRIS 313-10247]	IRIS 313-10247	IRGC 125949	ind1B	A	T	T	14	HAP1
CEA 3::IRGC 116965-1::[IRIS 313-10260]	IRIS 313-10260	IRGC 125957	indx	A	T	T	28	HAP1
CUYAMEL 3820::IRGC 116975-1::[IRIS 313-10263]	IRIS 313-10263	IRGC 125961	indx	A	T	T	20	HAP1
IA CUBA 17::IRGC 116990-1::[IRIS 313-10271]	IRIS 313-10271	IRGC 125966	indx	A	T	T	20	HAP1
ICTA MOTAGUA::IRGC 116995-1::[IRIS 313-10275]	IRIS 313-10275	IRGC 125968	indx	A	T	T	25	HAP1
JUMA 62::IRGC 117011-1::[IRIS 313-10279]	IRIS 313-10279	IRGC 126066	indx	A	T	T	22	HAP1
ECIA 24-107-1::IRGC 116978-1::[IRIS 313-10293]	IRIS 313-10293	IRGC 125962	ind1B	A	T	T	18	HAP1
IR 21015-72-3-3-3-1::IRGC 117004-1::[IRIS 313-10294]	IRIS 313-10294	IRGC 125972	indx	A	T	T	28	HAP1
IRGA 959-1-2-2F-4-1-4A-6-CA-6X::IRGC 117006-1::[IRIS 313-10301]	IRIS 313-10301	IRGC 126064	indx	A	T	T	22	HAP1
INIAP 6::IRGC 117002-1::[IRIS 313-10307]	IRIS 313-10307	IRGC 127050	indx	A	T	T	21	HAP1
INIAP 10::IRGC 117000-1::[IRIS 313-10314]	IRIS 313-10314	IRGC 125969	indx	A	T	T	28	HAP1
CAMPONI::IRGC 116963-1::[IRIS 313-10325]	IRIS 313-10325	IRGC 125956	indx	A	T	T	15	HAP1
HP 3319-2WX-6-4-1-B::IRGC 117331-1::[IRIS 313-10353]	IRIS 313-10353	IRGC 127049	indx	A	T	T	21	HAP1
IR 63295-AC 209-7::IRGC 117365-1::[IRIS 313-10361]	IRIS 313-10361	IRGC 127053	indx	A	T	T	19	HAP1
IR 65483-111-5-9-2-11::IRGC 117286-1::[IRIS 313-10366]	IRIS 313-10366	IRGC 125976	indx	A	T	T	21	HAP1
IR 69502-6-SRN-3-UBN-1-B::IRGC 117290-1::[IRIS 313-10374]	IRIS 313-10374	IRGC 125979	indx	A	T	T	16	HAP1
IR 75870-5-8-5-B-1::IRGC 117297-1::[IRIS 313-10385]	IRIS 313-10385	IRGC 126062	ind1B	A	T	T	25	HAP1
IR 80310-12-B-1-3-B::IRGC 117307-1::[IRIS 313-10394]	IRIS 313-10394	IRGC 125986	indx	A	T	T	16	HAP1
IR 80340-23-B-12-6-B::IRGC 117309-1::[IRIS 313-10396]	IRIS 313-10396	IRGC 125987	indx	A	T	T	16	HAP1
IRGA 370-42-1-1F-C-1::IRGC 117343-1::[IRIS 313-10401]	IRIS 313-10401	IRGC 125989	ind1B	A	T	T	21	HAP1
IRGA 411-1-6-1F-A::IRGC 117344-1::[IRIS 313-10402]	IRIS 313-10402	IRGC 125990	ind1B	A	T	T	17	HAP1
ARC 15091::IRGC 43048-1::[IRIS 313-8332]	IRIS 313-8332	IRGC 126298	indx	A	T	T	20	HAP1
KUNENG::IRGC 71545-1::[IRIS 313-8492]	IRIS 313-8492	IRGC 126226	ind3	A	T	T	15	HAP1
DHANE BURWA::IRGC 10105-1::[IRIS 313-8530]	IRIS 313-8530	IRGC 126199	ind2	A	T	T	20	HAP1
AC 13 (T 141)::IRGC 5456-1::[IRIS 313-8606]	IRIS 313-8606	IRGC 131926	ind3	A	T	T	20	HAP1
Na souan::IRGC 11889-1::[IRIS 313-8638]	IRIS 313-8638	IRGC 126250	ind3	A	T	T	12	HAP1
CO 19::IRGC 5905-1::[IRIS 313-8657]	IRIS 313-8657	IRGC 135525	indx	A	T	T	30	HAP1
BALASURIYA A::IRGC 66509-1::[IRIS 313-8699]	IRIS 313-8699	IRGC 126178	indx	A	T	T	16	HAP1
KUTAI PAYA::IRGC 19528-1::[IRIS 313-8723]	IRIS 313-8723	IRGC 126033	ind3	A	T	T	11	HAP1
SINNA SITHIRA KALI::IRGC 51064-1::[IRIS 313-9091]	IRIS 313-9091	IRGC 124442	indx	A	T	T	16	HAP1
DHOLA AMAN (LOWLAND AMAN)::IRGC 8341-1::[IRIS 313-9156]	IRIS 313-9156	IRGC 126200	ind2	A	T	T	18	HAP1
THIERNO BANDE::IRGC 16009-1::[IRIS 313-9160]	IRIS 313-9160	IRGC 125922	ind3	A	T	T	13	HAP1
MACAN BINUNDOK::IRGC 8245-1::[IRIS 313-9243]	IRIS 313-9243	IRGC 126239	indx	A	T	T	16	HAP1
LUA CHAN HUONG::IRGC 16800-1::[IRIS 313-9342]	IRIS 313-9342	IRGC 126236	ind3	A	T	T	13	HAP1
SADOK::IRGC 13334-1::[IRIS 313-9582]	IRIS 313-9582	IRGC 131917	ind3	A	T	T	11	HAP1
EX EBOKOZURU::IRGC 79912-1::[IRIS 313-10109]	IRIS 313-10109	IRGC 125735	ind3	A	T	T	29	HAP1
UQUIHUA::IRGC 117037-1::[IRIS 313-10287]	IRIS 313-10287	IRGC 127068	ind1B	A	T	T	30	HAP1
RUSTIC::IRGC 117026-1::[IRIS 313-10318]	IRIS 313-10318	IRGC 126085	indx	A	T	T	19	HAP1
IR 31142-14-1-1-3-1-1-2::IRGC 117378-1::[IRIS 313-10355]	IRIS 313-10355	IRGC 126023	indx	A	T	T	12	HAP1
IR 57514-PMI 5-B-1-2::IRGC 117372-1::[IRIS 313-10360]	IRIS 313-10360	IRGC 126025	indx	A	T	T	12	HAP1
IR 67518-B-11-1-B::IRGC 117380-1::[IRIS 313-10371]	IRIS 313-10371	IRGC 126026	indx	A	T	T	18	HAP1
SAGNADE::IRGC 15801-1::[IRIS 313-8293]	IRIS 313-8293	IRGC 132432	ind3	A	T	T	15	HAP1
URAIBOOL::IRGC 52785-1::[IRIS 313-8305]	IRIS 313-8305	IRGC 126289	ind2	A	T	T	21	HAP1
ARC 10812::IRGC 21074-1::[IRIS 313-8386]	IRIS 313-8386	IRGC 126173	indx	A	T	T	19	HAP1
LEONG ORN 4135::IRGC 14087-1::[IRIS 313-8468]	IRIS 313-8468	IRGC 126233	ind3	A	T	T	31	HAP1
MELABOH::IRGC 66597-1::[IRIS 313-8493]	IRIS 313-8493	IRGC 128537	ind3	A	T	T	15	HAP1
SERENDAH SUNGAI DUA 25::IRGC 13892-1::[IRIS 313-8557]	IRIS 313-8557	IRGC 131956	ind3	A	T	T	13	HAP1
ES 21::IRGC 56171-1::[IRIS 313-8571]	IRIS 313-8571	IRGC 126204	ind3	A	T	T	16	HAP1
SIAM ER 32::IRGC 13917-1::[IRIS 313-8591]	IRIS 313-8591	IRGC 135543	ind3	A	T	T	11	HAP1
SI HAO NDURIA::IRGC 66649-1::[IRIS 313-8608]	IRIS 313-8608	IRGC 132385	ind3	A	T	T	17	HAP1
DAJA::IRGC 17440-1::[IRIS 313-8643]	IRIS 313-8643	IRGC 131935	ind3	A	T	T	13	HAP1
JOTA BITCHI 1::IRGC 77253-1::[IRIS 313-8683]	IRIS 313-8683	IRGC 135532	ind2	A	T	T	14	HAP1
PULUT BARAYA::IRGC 27393-1::[IRIS 313-8725]	IRIS 313-8725	IRGC 126262	ind3	A	T	T	16	HAP1
T 315::IRGC 54792-1::[IRIS 313-8727]	IRIS 313-8727	IRGC 126280	ind2	A	T	T	19	HAP1
HNANWA::IRGC 33118-1::[IRIS 313-8751]	IRIS 313-8751	IRGC 126209	ind3	A	T	T	12	HAP1
KHAO THI RATE::IRGC 58041-1::[IRIS 313-8793]	IRIS 313-8793	IRGC 126223	ind3	A	T	T	13	HAP1
SIMET 2::IRGC 25734-1::[IRIS 313-8833]	IRIS 313-8833	IRGC 126142	ind3	A	T	T	14	HAP1
TJERE SUGI::IRGC 16650-1::[IRIS 313-9005]	IRIS 313-9005	IRGC 132376	ind3	A	T	T	13	HAP1
BIDAPIK::IRGC 43354-1::[IRIS 313-9054]	IRIS 313-9054	IRGC 131933	ind3	A	T	T	12	HAP1
DOC PHUNG D 12::IRGC 10234-1::[IRIS 313-9131]	IRIS 313-9131	IRGC 135749	ind3	A	T	T	20	HAP1
TUMBA::IRGC 66681-1::[IRIS 313-9188]	IRIS 313-9188	IRGC 126288	ind3	A	T	T	13	HAP1
AUS 78-62::IRGC 69456-1::[IRIS 313-9294]	IRIS 313-9294	IRGC 131929	ind2	A	T	T	19	HAP1
PUTEH KACA::IRGC 66614-1::[IRIS 313-9310]	IRIS 313-9310	IRGC 131946	ind3	A	T	T	13	HAP1
KERITING TINGGI::IRGC 19972-1::[IRIS 313-9329]	IRIS 313-9329	IRGC 131941	ind3	A	T	T	16	HAP1
PA FADAYA::IRGC 58524-1::[IRIS 313-9402]	IRIS 313-9402	IRGC 131944	indx	A	T	T	13	HAP1
RTS 16::IRGC 8235-1::[IRIS 313-9429]	IRIS 313-9429	IRGC 126309	indx	A	T	T	20	HAP1
SERAUP 27::IRGC 1-1::[IRIS 313-9699]	IRIS 313-9699	IRGC 132433	ind3	A	T	T	35	HAP1
PODIWEE::IRGC 11938-1::[IRIS 313-9831]	IRIS 313-9831	IRGC 125872	indx	A	T	T	19	HAP1
MEKENZIE SMALL::IRGC 49895-1::[IRIS 313-9935]	IRIS 313-9935	IRGC 126167	ind2	A	T	T	20	HAP1
SOLOMON RED RICE::IRGC 50950-1::[IRIS 313-9944]	IRIS 313-9944	IRGC 126312	indx	A	T	T	16	HAP1
ALTAMIRA 9::IRGC 116953-1::[IRIS 313-10257]	IRIS 313-10257	IRGC 127031	indx	A	T	T	17	HAP1
FONAIAP 2::IRGC 116985-1::[IRIS 313-10268]	IRIS 313-10268	IRGC 127072	indx	A	T	T	22	HAP1
3210::IRGC 116950-1::[IRIS 313-10298]	IRIS 313-10298	IRGC 127030	ind1B	A	T	T	15	HAP1
B 4414 F-MR-6-3::IRGC 117310-1::[IRIS 313-10332]	IRIS 313-10332	IRGC 126044	indx	A	T	T	15	HAP1
BR 4973-34-6-6::IRGC 117317-1::[IRIS 313-10340]	IRIS 313-10340	IRGC 127040	indx	A	T	T	11	HAP1
IR 52718-B-B-6-B-B-1-1::IRGC 117334-1::[IRIS 313-10357]	IRIS 313-10357	IRGC 126024	indx	A	T	T	14	HAP1
IR 77390-1-6-4-19-1-B::IRGC 117303-1::[IRIS 313-10392]	IRIS 313-10392	IRGC 127075	ind1B	A	T	T	16	HAP1
IRGA 318-11-9-2A::IRGC 117340-1::[IRIS 313-10398]	IRIS 313-10398	IRGC 126030	ind1B	A	T	T	20	HAP1
CODE NO 31323::IRGC 46907-1::[IRIS 313-9190]	IRIS 313-9190	IRGC 126148	indx	A	T	T	16	HAP1
MAE MAI LUD NI::IRGC 66065-1::[IRIS 313-9062]	IRIS 313-9062	IRGC 125831	ind3	A	T	T	14	HAP1
IR 73690-7-2-1-1-3-2-2-1::IRGC 117384-1::[IRIS 313-10380]	IRIS 313-10380	IRGC 125981	aus	A	T	T	15	HAP1
TAI 6::IRGC 69058-1::[IRIS 313-8739]	IRIS 313-8739	IRGC 126090	admix	A	T	T	13	HAP1
TAMASHIRO HIKARI::IRGC 74534-1::[IRIS 313-10077]	IRIS 313-10077	IRGC 125917	indx	A	T	T	15	HAP1
IR 1561-228-3-3::IRGC 32627-C1::[IRIS 313-7684]	IRIS 313-7684	IRGC 122088	indx	A	T	T	19	HAP1
IR 22::IRGC 11356-C1::[IRIS 313-7688]	IRIS 313-7688	IRGC 122091	ind1B	A	T	T	16	HAP1
SONA::IRGC 26971-C1::[IRIS 313-7780]	IRIS 313-7780	IRGC 122255	indx	A	T	T	25	HAP1
IR 28::IRGC 30411-C1::[IRIS 313-7691]	IRIS 313-7691	IRGC 122094	ind1B	A	T	T	10	HAP1
NONA BOKRA::IRGC 22710-C1::[IRIS 313-7736]	IRIS 313-7736	IRGC 122181	ind2	A	T	T	20	HAP1
IR 2344-P1 PB-9-3-2B::IRGC 39317-C1::[IRIS 313-7690]	IRIS 313-7690	IRGC 122093	indx	A	T	T	17	HAP1
IR 2307-247-2-2-3::IRGC 77982-C1::[IRIS 313-7689]	IRIS 313-7689	IRGC 122092	ind1B	A	T	T	21	HAP1
IR 19746-28-2-2::IRGC 78072-C1::[IRIS 313-7685]	IRIS 313-7685	IRGC 122089	ind1B	A	T	T	24	HAP1
C 166-135::IRGC 50633-1::[IRIS 313-11431]	IRIS 313-11431	IRGC 127244	ind3	A	T	T	14	HAP1
ISWAR KORA::IRGC 50674-1::[IRIS 313-11432]	IRIS 313-11432	IRGC 127443	admix	A	T	T	15	HAP1
MR 136-1::IRGC 50707-1::[IRIS 313-11433]	IRIS 313-11433	IRGC 127635	ind1A	A	T	T	18	HAP1
CAMPECHE A 79::IRGC 51102-1::[IRIS 313-11437]	IRIS 313-11437	IRGC 127246	ind1B	A	T	T	24	HAP1
ZACATEPEC A 79::IRGC 51116-1::[IRIS 313-11438]	IRIS 313-11438	IRGC 127909	indx	A	T	T	17	HAP1
ARC 18502::IRGC 51749-2::[IRIS 313-11442]	IRIS 313-11442	IRGC 132321	indx	A	T	T	13	HAP1
ARC 18533::IRGC 51756-1::[IRIS 313-11443]	IRIS 313-11443	IRGC 127161	indx	A	T	T	14	HAP1
NCS 102::IRGC 51854-1::[IRIS 313-11445]	IRIS 313-11445	IRGC 127653	ind2	A	T	T	14	HAP1
NAPDAI::IRGC 52009-1::[IRIS 313-11446]	IRIS 313-11446	IRGC 127647	ind2	A	T	T	16	HAP1
TUNAGANNAPNANG::IRGC 52046-1::[IRIS 313-11447]	IRIS 313-11447	IRGC 128492	indx	A	T	T	10	HAP1
BARAMANJ::IRGC 52067-1::[IRIS 313-11448]	IRIS 313-11448	IRGC 127209	ind2	A	T	T	11	HAP1
KODIA PHUL::IRGC 52168-1::[IRIS 313-11449]	IRIS 313-11449	IRGC 127526	indx	A	T	T	10	HAP1
KALISAL::IRGC 52324-1::[IRIS 313-11451]	IRIS 313-11451	IRGC 128330	aro	A	T	T	29	HAP1
LOCAL BHAT::IRGC 52343-1::[IRIS 313-11452]	IRIS 313-11452	IRGC 127571	aus	A	T	T	13	HAP1
ZINYA KOLAMBA::IRGC 52402-1::[IRIS 313-11453]	IRIS 313-11453	IRGC 127916	ind2	A	T	T	17	HAP1
CIPPI::IRGC 52415-1::[IRIS 313-11455]	IRIS 313-11455	IRGC 128268	aus	A	T	T	13	HAP1
KOLAMBA::IRGC 52456-1::[IRIS 313-11456]	IRIS 313-11456	IRGC 127528	aus	A	T	T	15	HAP1
KARAHANI::IRGC 52664-1::[IRIS 313-11458]	IRIS 313-11458	IRGC 128333	aus	A	T	T	23	HAP1
SELHI::IRGC 52760-1::[IRIS 313-11460]	IRIS 313-11460	IRGC 127792	ind2	A	T	T	17	HAP1
VAIKATHARYAN::IRGC 52805-1::[IRIS 313-11461]	IRIS 313-11461	IRGC 127881	ind2	A	T	T	17	HAP1
SALSI::IRGC 52833-1::[IRIS 313-11462]	IRIS 313-11462	IRGC 127780	aus	A	T	T	11	HAP1
KATSIYAM TABAO::IRGC 52855-1::[IRIS 313-11463]	IRIS 313-11463	IRGC 127499	indx	A	T	T	12	HAP1
MACAPAGAL::IRGC 52927-1::[IRIS 313-11467]	IRIS 313-11467	IRGC 128372	ind3	A	T	T	12	HAP1
CULALANSI::IRGC 53109-1::[IRIS 313-11471]	IRIS 313-11471	IRGC 132397	indx	A	T	T	13	HAP1
KALIPINCH::IRGC 53271-1::[IRIS 313-11476]	IRIS 313-11476	IRGC 128329	aus	A	T	T	17	HAP1
KANPURI::IRGC 53278-1::[IRIS 313-11477]	IRIS 313-11477	IRGC 127489	aus	A	T	T	12	HAP1
LOCAL::IRGC 53300-1::[IRIS 313-11478]	IRIS 313-11478	IRGC 127572	ind2	A	T	T	14	HAP1
PR 106::IRGC 53418-1::[IRIS 313-11480]	IRIS 313-11480	IRGC 127742	ind1B	A	T	T	17	HAP1
BINNAFUL::IRGC 53479-1::[IRIS 313-11481]	IRIS 313-11481	IRGC 127228	aus	A	T	T	16	HAP1
BONGEZA::IRGC 53483-1::[IRIS 313-11482]	IRIS 313-11482	IRGC 127234	aus	A	T	T	31	HAP1
BOTESHSHORE::IRGC 53484-1::[IRIS 313-11483]	IRIS 313-11483	IRGC 128244	aus	A	T	T	8	HAP1
EJALI::IRGC 53500-1::[IRIS 313-11484]	IRIS 313-11484	IRGC 127357	aus	A	T	T	37	HAP1
KHAGRAI DIGHA::IRGC 53529-1::[IRIS 313-11486]	IRIS 313-11486	IRGC 135757	admix	A	T	T	22	HAP1
LALDIGHA::IRGC 53541-1::[IRIS 313-11487]	IRIS 313-11487	IRGC 128358	ind2	A	T	T	11	HAP1
KALU T 139::IRGC 53670-1::[IRIS 313-11489]	IRIS 313-11489	IRGC 127482	aus	A	T	T	20	HAP1
BIR BAHADUR::IRGC 53889-1::[IRIS 313-11491]	IRIS 313-11491	IRGC 127230	ind2	A	T	T	22	HAP1
SIRHANTI::IRGC 53930-1::[IRIS 313-11492]	IRIS 313-11492	IRGC 127813	aus	A	T	T	15	HAP1
AR 133::IRGC 53942-1::[IRIS 313-11493]	IRIS 313-11493	IRGC 127126	indx	A	T	T	20	HAP1
PADI ARA::IRGC 54252-2::[IRIS 313-11497]	IRIS 313-11497	IRGC 135630	ind2	A	T	T	20	HAP1
SKK::IRGC 54356-1::[IRIS 313-11500]	IRIS 313-11500	IRGC 127816	ind2	A	T	T	23	HAP1
K 1074::IRGC 55017-1::[IRIS 313-11505]	IRIS 313-11505	IRGC 127469	ind2	A	T	T	14	HAP1
K 15591-4::IRGC 55043-1::[IRIS 313-11506]	IRIS 313-11506	IRGC 127470	indx	A	T	T	18	HAP1
TV 30::IRGC 55221-1::[IRIS 313-11507]	IRIS 313-11507	IRGC 127870	ind1B	A	T	T	16	HAP1
PAWNG AEW 1::IRGC 55263-1::[IRIS 313-11508]	IRIS 313-11508	IRGC 127722	ind3	A	T	T	15	HAP1
PRADOO DAENG::IRGC 55265-1::[IRIS 313-11509]	IRIS 313-11509	IRGC 132035	ind3	A	T	T	15	HAP1
A 69-1::IRGC 55305-1::[IRIS 313-11510]	IRIS 313-11510	IRGC 127102	indx	A	T	T	15	HAP1
OYAK PAKANG::IRGC 55422-1::[IRIS 313-11512]	IRIS 313-11512	IRGC 127693	indx	A	T	T	32	HAP1
CHATO::IRGC 55825-1::[IRIS 313-11513]	IRIS 313-11513	IRGC 127269	ind1B	A	T	T	13	HAP1
DIAMBARANG::IRGC 56726-1::[IRIS 313-11525]	IRIS 313-11525	IRGC 127319	ind3	A	T	T	20	HAP1
ZO::IRGC 56914-1::[IRIS 313-11528]	IRIS 313-11528	IRGC 127917	ind3	A	T	T	21	HAP1
JAO KHAO::IRGC 57046-1::[IRIS 313-11530]	IRIS 313-11530	IRGC 131993	ind3	A	T	T	13	HAP1
PAH DI MI RAHK::IRGC 57398-1::[IRIS 313-11535]	IRIS 313-11535	IRGC 132288	ind3	A	T	T	11	HAP1
J 6 IR 520 (WC 693)::IRGC 57600-1::[IRIS 313-11538]	IRIS 313-11538	IRGC 127447	ind1B	A	T	T	27	HAP1
BKN BR 1031-78-5-4::IRGC 55927-1::[IRIS 313-11515]	IRIS 313-11515	IRGC 127231	indx	A	T	T	13	HAP1
KYUN TAW SEIN::IRGC 58072-1::[IRIS 313-11543]	IRIS 313-11543	IRGC 127537	ind3	A	T	T	16	HAP1
MOE GAUNG PYU::IRGC 58120-1::[IRIS 313-11545]	IRIS 313-11545	IRGC 127628	indx	A	T	T	16	HAP1
NGA CHAN HMWE::IRGC 58146-1::[IRIS 313-11546]	IRIS 313-11546	IRGC 127672	indx	A	T	T	16	HAP1
SHWE SABA::IRGC 58206-1::[IRIS 313-11547]	IRIS 313-11547	IRGC 135580	indx	A	T	T	9	HAP1
TAUNGYA SABA::IRGC 58226-1::[IRIS 313-11549]	IRIS 313-11549	IRGC 128483	indx	A	T	T	18	HAP1
FELEGBASEH::IRGC 58443-1::[IRIS 313-11551]	IRIS 313-11551	IRGC 135566	ind3	A	T	T	9	HAP1
IR 3839-1::IRGC 55946-1::[IRIS 313-11516]	IRIS 313-11516	IRGC 127437	indx	A	T	T	17	HAP1
PA RABICHINA::IRGC 58609-1::[IRIS 313-11554]	IRIS 313-11554	IRGC 132291	ind3	A	T	T	14	HAP1
PA WOON::IRGC 58656-1::[IRIS 313-11555]	IRIS 313-11555	IRGC 135578	indx	A	T	T	16	HAP1
GORIA::IRGC 58736-1::[IRIS 313-11557]	IRIS 313-11557	IRGC 127390	aus	A	T	T	15	HAP1
NULI::IRGC 58824-1::[IRIS 313-11558]	IRIS 313-11558	IRGC 127684	ind2	A	T	T	14	HAP1
IR 4432-28-5::IRGC 55952-1::[IRIS 313-11517]	IRIS 313-11517	IRGC 127438	ind1B	A	T	T	24	HAP1
BIJULI BATI::IRGC 58917-1::[IRIS 313-11563]	IRIS 313-11563	IRGC 127227	ind2	A	T	T	20	HAP1
HALIDA::IRGC 59005-1::[IRIS 313-11564]	IRIS 313-11564	IRGC 127400	aro	A	T	T	14	HAP1
RATO BASMATI::IRGC 59205-1::[IRIS 313-11567]	IRIS 313-11567	IRGC 127766	aro	A	T	T	19	HAP1
SATHIYA::IRGC 59225-1::[IRIS 313-11568]	IRIS 313-11568	IRGC 127789	ind1A	A	T	T	16	HAP1
GENG 77-4::IRGC 59321-1::[IRIS 313-11570]	IRIS 313-11570	IRGC 127383	indx	A	T	T	21	HAP1
BAI MI TIE QIU::IRGC 59414-1::[IRIS 313-11572]	IRIS 313-11572	IRGC 127201	ind1A	A	T	T	14	HAP1
GAO LIANG ZAO::IRGC 59563-1::[IRIS 313-11573]	IRIS 313-11573	IRGC 127379	indx	A	T	T	35	HAP1
JIANG HUI DAO::IRGC 59688-1::[IRIS 313-11576]	IRIS 313-11576	IRGC 127459	indx	A	T	T	24	HAP1
LANG QIAN CHE::IRGC 59730-1::[IRIS 313-11577]	IRIS 313-11577	IRGC 127551	ind1A	A	T	T	20	HAP1
SHAN GU::IRGC 59870-1::[IRIS 313-11579]	IRIS 313-11579	IRGC 127797	ind1A	A	T	T	33	HAP1
TAI ZHOU XIAN::IRGC 59912-1::[IRIS 313-11580]	IRIS 313-11580	IRGC 127840	indx	A	T	T	38	HAP1
ACC 1286::IRGC 60116-1::[IRIS 313-11585]	IRIS 313-11585	IRGC 127104	ind1A	A	T	T	24	HAP1
CHAN THANH HOA::IRGC 60647-1::[IRIS 313-11594]	IRIS 313-11594	IRGC 127259	indx	A	T	T	29	HAP1
BHAINSA MUNDARIYA::IRGC 60893-1::[IRIS 313-11596]	IRIS 313-11596	IRGC 127221	indx	A	T	T	12	HAP1
BHATA PYAGI::IRGC 60895-1::[IRIS 313-11597]	IRIS 313-11597	IRGC 127222	ind2	A	T	T	15	HAP1
GODADANI::IRGC 60944-1::[IRIS 313-11598]	IRIS 313-11598	IRGC 127387	admix	A	T	T	14	HAP1
JUGRAY::IRGC 60960-1::[IRIS 313-11599]	IRIS 313-11599	IRGC 127468	ind2	A	T	T	15	HAP1
TAN NONG::IRGC 56126-1::[IRIS 313-11521]	IRIS 313-11521	IRGC 127847	indx	A	T	T	20	HAP1
MALCHI::IRGC 61004-1::[IRIS 313-11602]	IRIS 313-11602	IRGC 127597	aus	A	T	T	19	HAP1
PANDRI PAREWA::IRGC 61030-1::[IRIS 313-11603]	IRIS 313-11603	IRGC 128425	aus	A	T	T	18	HAP1
SUGARKAND::IRGC 61059-1::[IRIS 313-11604]	IRIS 313-11604	IRGC 127829	aus	A	T	T	19	HAP1
MANARE (PHOM)::IRGC 61437-1::[IRIS 313-11615]	IRIS 313-11615	IRGC 132408	ind3	A	T	T	13	HAP1
UPRH 31::IRGC 61503-1::[IRIS 313-11616]	IRIS 313-11616	IRGC 127878	admix	A	T	T	12	HAP1
UPRH 33::IRGC 61505-1::[IRIS 313-11617]	IRIS 313-11617	IRGC 128495	aus	A	T	T	20	HAP1
UPRH 58::IRGC 61525-1::[IRIS 313-11618]	IRIS 313-11618	IRGC 127879	aus	A	T	T	15	HAP1
UPRH 166::IRGC 61615-1::[IRIS 313-11619]	IRIS 313-11619	IRGC 127875	aus	A	T	T	15	HAP1
UPRH 197::IRGC 61641-1::[IRIS 313-11620]	IRIS 313-11620	IRGC 127876	aus	A	T	T	15	HAP1
UPRH 265::IRGC 61689-1::[IRIS 313-11621]	IRIS 313-11621	IRGC 127877	indx	A	T	T	25	HAP1
JUAN YE LAI::IRGC 61825-1::[IRIS 313-11622]	IRIS 313-11622	IRGC 127467	ind1A	A	T	T	28	HAP1
ANADI WHITE::IRGC 61897-1::[IRIS 313-11624]	IRIS 313-11624	IRGC 127122	ind1A	A	T	T	16	HAP1
CHOBO::IRGC 61930-1::[IRIS 313-11625]	IRIS 313-11625	IRGC 127281	aro	A	T	T	17	HAP1
GUDURA::IRGC 61955-1::[IRIS 313-11626]	IRIS 313-11626	IRGC 127395	aro	A	T	T	16	HAP1
JADO::IRGC 61966-1::[IRIS 313-11627]	IRIS 313-11627	IRGC 127448	aro	A	T	T	13	HAP1
LATIJHABAR::IRGC 61991-1::[IRIS 313-11629]	IRIS 313-11629	IRGC 127554	aus	A	T	T	17	HAP1
SETO JHINUWA::IRGC 62043-1::[IRIS 313-11632]	IRIS 313-11632	IRGC 128466	aro	A	T	T	10	HAP1
GAM PERNG::IRGC 62135-1::[IRIS 313-11635]	IRIS 313-11635	IRGC 128294	ind3	A	T	T	16	HAP1
NCS 271 A::IRGC 62216-1::[IRIS 313-11636]	IRIS 313-11636	IRGC 127654	aus	A	T	T	11	HAP1
NCS 331::IRGC 62247-1::[IRIS 313-11638]	IRIS 313-11638	IRGC 127656	ind2	A	T	T	12	HAP1
NCS 349::IRGC 62257-1::[IRIS 313-11639]	IRIS 313-11639	IRGC 127657	indx	A	T	T	12	HAP1
NCS 458::IRGC 62290-1::[IRIS 313-11640]	IRIS 313-11640	IRGC 127658	ind2	A	T	T	18	HAP1
NCS 477::IRGC 62299-1::[IRIS 313-11641]	IRIS 313-11641	IRGC 127659	ind2	A	T	T	15	HAP1
NCS 599::IRGC 62373-1::[IRIS 313-11642]	IRIS 313-11642	IRGC 127661	ind2	A	T	T	16	HAP1
NCS 745::IRGC 62466-1::[IRIS 313-11644]	IRIS 313-11644	IRGC 127663	ind2	A	T	T	15	HAP1
NCS 766::IRGC 62478-1::[IRIS 313-11645]	IRIS 313-11645	IRGC 127664	ind2	A	T	T	15	HAP1
NCS 771 A::IRGC 62483-1::[IRIS 313-11646]	IRIS 313-11646	IRGC 127665	ind2	A	T	T	14	HAP1
NCS 809 A::IRGC 62502-1::[IRIS 313-11647]	IRIS 313-11647	IRGC 127666	ind2	A	T	T	14	HAP1
NCS 830::IRGC 62518-1::[IRIS 313-11648]	IRIS 313-11648	IRGC 127667	ind2	A	T	T	17	HAP1
NCS 901 A::IRGC 62568-1::[IRIS 313-11650]	IRIS 313-11650	IRGC 127668	ind2	A	T	T	17	HAP1
B 3913 B 16-20 ST 28::IRGC 63099-1::[IRIS 313-11656]	IRIS 313-11656	IRGC 127196	indx	A	T	T	16	HAP1
MARHARORA::IRGC 63511-1::[IRIS 313-11663]	IRIS 313-11663	IRGC 128383	admix	A	T	T	17	HAP1
CUN GU NUO::IRGC 63576-1::[IRIS 313-11664]	IRIS 313-11664	IRGC 127288	indx	A	T	T	14	HAP1
JIN HUA 258::IRGC 63670-1::[IRIS 313-11665]	IRIS 313-11665	IRGC 127464	ind1A	A	T	T	12	HAP1
LONG GE 33::IRGC 63705-1::[IRIS 313-11666]	IRIS 313-11666	IRGC 127573	indx	A	T	T	13	HAP1
LUO AI ZAO 3::IRGC 63730-1::[IRIS 313-11667]	IRIS 313-11667	IRGC 127580	ind1A	A	T	T	13	HAP1
RONG DAO 4::IRGC 63820-1::[IRIS 313-11668]	IRIS 313-11668	IRGC 127771	ind1A	A	T	T	16	HAP1
DERAWA::IRGC 64106-1::[IRIS 313-11671]	IRIS 313-11671	IRGC 127313	ind2	A	T	T	14	HAP1
E MOOM::IRGC 64291-1::[IRIS 313-11676]	IRIS 313-11676	IRGC 127359	ind3	A	T	T	25	HAP1
E NAWN KHAO::IRGC 64293-1::[IRIS 313-11677]	IRIS 313-11677	IRGC 128286	ind3	A	T	T	11	HAP1
E PLUAK::IRGC 64297-1::[IRIS 313-11678]	IRIS 313-11678	IRGC 127360	ind3	A	T	T	14	HAP1
KHAO' PAWM::IRGC 64416-2::[IRIS 313-11681]	IRIS 313-11681	IRGC 132426	ind3	A	T	T	13	HAP1
MA EUE::IRGC 64502-1::[IRIS 313-11682]	IRIS 313-11682	IRGC 127588	ind3	A	T	T	13	HAP1
NIAW KHIAW NGOO::IRGC 64563-1::[IRIS 313-11683]	IRIS 313-11683	IRGC 127677	ind3	A	T	T	18	HAP1
OB CHUEY::IRGC 64568-1::[IRIS 313-11684]	IRIS 313-11684	IRGC 132021	ind3	A	T	T	18	HAP1
PLAWNG SAENG::IRGC 64595-1::[IRIS 313-11685]	IRIS 313-11685	IRGC 127735	ind3	A	T	T	18	HAP1
QUAHNG LUANG::IRGC 64609-2::[IRIS 313-11686]	IRIS 313-11686	IRGC 132366	ind3	A	T	T	18	HAP1
SA GAE::IRGC 64613-1::[IRIS 313-11687]	IRIS 313-11687	IRGC 132297	ind3	A	T	T	14	HAP1
SIA MOO::IRGC 64629-1::[IRIS 313-11688]	IRIS 313-11688	IRGC 135581	ind3	A	T	T	19	HAP1
KOCHUM::IRGC 64906-1::[IRIS 313-11690]	IRIS 313-11690	IRGC 132005	admix	A	T	T	9	HAP1
CHIAYI WU-K'O::IRGC 64974-1::[IRIS 313-11692]	IRIS 313-11692	IRGC 127273	ind1A	A	T	T	17	HAP1
CHING CH'UNG::IRGC 65002-1::[IRIS 313-11693]	IRIS 313-11693	IRGC 127278	indx	A	T	T	20	HAP1
CHING LIU::IRGC 65018-1::[IRIS 313-11694]	IRIS 313-11694	IRGC 127279	indx	A	T	T	18	HAP1
HSIN-T'AO YUAN CHING YU::IRGC 65074-1::[IRIS 313-11695]	IRIS 313-11695	IRGC 127421	ind1A	A	T	T	13	HAP1
LEUANG MAI::IRGC 66019-2::[IRIS 313-11710]	IRIS 313-11710	IRGC 134992	ind3	A	T	T	20	HAP1
GORA DHAN 2::IRGC 66269-1::[IRIS 313-11712]	IRIS 313-11712	IRGC 127389	aus	A	T	T	14	HAP1
ITA 245::IRGC 66288-1::[IRIS 313-11713]	IRIS 313-11713	IRGC 127445	ind3	A	T	T	15	HAP1
CHAMPION::IRGC 66327-1::[IRIS 313-11714]	IRIS 313-11714	IRGC 127256	indx	A	T	T	24	HAP1
JATI MANI::IRGC 66565-1::[IRIS 313-11717]	IRIS 313-11717	IRGC 127450	indx	A	T	T	20	HAP1
DAW NOK KAEN::IRGC 65548-1::[IRIS 313-11700]	IRIS 313-11700	IRGC 127306	ind3	A	T	T	12	HAP1
DAWK PUT::IRGC 66699-1::[IRIS 313-11719]	IRIS 313-11719	IRGC 127304	ind3	A	T	T	13	HAP1
DAW 85::IRGC 66704-1::[IRIS 313-11720]	IRIS 313-11720	IRGC 127302	ind3	A	T	T	24	HAP1
GAEW DAENG::IRGC 66707-1::[IRIS 313-11721]	IRIS 313-11721	IRGC 127372	ind3	A	T	T	11	HAP1
KABERI::IRGC 66801-1::[IRIS 313-11722]	IRIS 313-11722	IRGC 128327	indx	A	T	T	17	HAP1
DISSIGBE::IRGC 66916-1::[IRIS 313-11723]	IRIS 313-11723	IRGC 127320	ind2	A	T	T	15	HAP1
GUANG QING 334::IRGC 67132-1::[IRIS 313-11726]	IRIS 313-11726	IRGC 127393	ind1A	A	T	T	19	HAP1
HONG YANG ZAO 3::IRGC 67177-1::[IRIS 313-11727]	IRIS 313-11727	IRGC 127416	ind1A	A	T	T	29	HAP1
LUO SI ZHAN::IRGC 67211-1::[IRIS 313-11728]	IRIS 313-11728	IRGC 127581	ind3	A	T	T	24	HAP1
MEI LIU ZAO 5::IRGC 67231-1::[IRIS 313-11729]	IRIS 313-11729	IRGC 127622	indx	A	T	T	26	HAP1
QING ER XIAO 2::IRGC 67255-1::[IRIS 313-11730]	IRIS 313-11730	IRGC 127753	indx	A	T	T	21	HAP1
QING TAI AI::IRGC 67273-1::[IRIS 313-11731]	IRIS 313-11731	IRGC 127754	indx	A	T	T	17	HAP1
QING ZAO 3::IRGC 67281-1::[IRIS 313-11732]	IRIS 313-11732	IRGC 127755	ind1A	A	T	T	21	HAP1
SHUANG BAI AI 2::IRGC 67309-1::[IRIS 313-11733]	IRIS 313-11733	IRGC 127801	ind1A	A	T	T	17	HAP1
SI CHAO 1::IRGC 67335-1::[IRIS 313-11734]	IRIS 313-11734	IRGC 127803	ind1A	A	T	T	17	HAP1
YI LI ZHONG::IRGC 67382-1::[IRIS 313-11735]	IRIS 313-11735	IRGC 127904	indx	A	T	T	23	HAP1
PAUNDRI::IRGC 67527-1::[IRIS 313-11738]	IRIS 313-11738	IRGC 127720	ind2	A	T	T	17	HAP1
UGAGA::IRGC 67604-1::[IRIS 313-11740]	IRIS 313-11740	IRGC 127872	indx	A	T	T	16	HAP1
HERATH BANDA::IRGC 67630-1::[IRIS 313-11741]	IRIS 313-11741	IRGC 127407	ind2	A	T	T	24	HAP1
KALIBAJARI::IRGC 67718-1::[IRIS 313-11742]	IRIS 313-11742	IRGC 127480	aus	A	T	T	20	HAP1
AI JIAO AO FAN ZI::IRGC 67871-1::[IRIS 313-11744]	IRIS 313-11744	IRGC 127114	indx	A	T	T	23	HAP1
AN FU ZHAN::IRGC 67878-1::[IRIS 313-11745]	IRIS 313-11745	IRGC 127123	ind1A	A	T	T	21	HAP1
E 2070::IRGC 67981-1::[IRIS 313-11746]	IRIS 313-11746	IRGC 127349	ind1A	A	T	T	14	HAP1
E 4197::IRGC 68004-1::[IRIS 313-11747]	IRIS 313-11747	IRGC 127350	indx	A	T	T	19	HAP1
GAO JIAO YING GAN ZHAN::IRGC 68053-1::[IRIS 313-11748]	IRIS 313-11748	IRGC 127378	indx	A	T	T	23	HAP1
L 10595::IRGC 68109-1::[IRIS 313-11750]	IRIS 313-11750	IRGC 127538	indx	A	T	T	12	HAP1
L 10833::IRGC 68121-1::[IRIS 313-11751]	IRIS 313-11751	IRGC 127539	indx	A	T	T	20	HAP1
M 6034-1::IRGC 68193-1::[IRIS 313-11752]	IRIS 313-11752	IRGC 127584	ind1A	A	T	T	18	HAP1
XIANG CHANG ZAO::IRGC 68268-1::[IRIS 313-11753]	IRIS 313-11753	IRGC 127894	ind1A	A	T	T	14	HAP1
BORIZINA 640::IRGC 68382-1::[IRIS 313-11757]	IRIS 313-11757	IRGC 131972	ind3	A	T	T	24	HAP1
FOFFI::IRGC 68438-1::[IRIS 313-11758]	IRIS 313-11758	IRGC 131987	ind2	A	T	T	17	HAP1
MENAHARA 505::IRGC 68709-1::[IRIS 313-11760]	IRIS 313-11760	IRGC 127623	ind2	A	T	T	15	HAP1
NS 199::IRGC 68864-1::[IRIS 313-11761]	IRIS 313-11761	IRGC 127683	ind2	A	T	T	21	HAP1
NS 1515::IRGC 68947-1::[IRIS 313-11762]	IRIS 313-11762	IRGC 127682	ind2	A	T	T	30	HAP1
PJ 110::IRGC 68981-1::[IRIS 313-11763]	IRIS 313-11763	IRGC 127734	indx	A	T	T	19	HAP1
P 41::IRGC 68987-1::[IRIS 313-11764]	IRIS 313-11764	IRGC 127697	ind3	A	T	T	10	HAP1
P 335::IRGC 69001-1::[IRIS 313-11765]	IRIS 313-11765	IRGC 127696	aro	A	T	T	21	HAP1
TSIMIAKABIJA::IRGC 69074-1::[IRIS 313-11766]	IRIS 313-11766	IRGC 128490	admix	A	T	T	15	HAP1
VARY LAVA DE BOLOGNE::IRGC 69101-1::[IRIS 313-11767]	IRIS 313-11767	IRGC 128496	admix	A	T	T	16	HAP1
DAWK PUD KHAO::IRGC 65808-1::[IRIS 313-11705]	IRIS 313-11705	IRGC 127303	ind3	A	T	T	25	HAP1
ROJON'NY NTAOLO::IRGC 69410-1::[IRIS 313-11772]	IRIS 313-11772	IRGC 128452	ind2	A	T	T	22	HAP1
AUS 78-125::IRGC 69464-1::[IRIS 313-11773]	IRIS 313-11773	IRGC 132275	ind3	A	T	T	19	HAP1
KATUMANI::IRGC 69695-1::[IRIS 313-11779]	IRIS 313-11779	IRGC 127500	ind3	A	T	T	19	HAP1
KILOMBERO::IRGC 69698-1::[IRIS 313-11780]	IRIS 313-11780	IRGC 127524	ind3	A	T	T	14	HAP1
MALAGASY::IRGC 69717-1::[IRIS 313-11782]	IRIS 313-11782	IRGC 128376	ind2	A	T	T	14	HAP1
MBEIMBEIHUN::IRGC 69730-1::[IRIS 313-11784]	IRIS 313-11784	IRGC 127619	ind1B	A	T	T	25	HAP1
MOSHI::IRGC 69737-1::[IRIS 313-11785]	IRIS 313-11785	IRGC 127631	ind3	A	T	T	18	HAP1
N'YA NOFF::IRGC 69749-1::[IRIS 313-11786]	IRIS 313-11786	IRGC 128411	ind3	A	T	T	18	HAP1
TANDAKAY FINGO::IRGC 69793-1::[IRIS 313-11787]	IRIS 313-11787	IRGC 127845	ind2	A	T	T	16	HAP1
SABORAMANDALOAFO::IRGC 69875-1::[IRIS 313-11789]	IRIS 313-11789	IRGC 127774	ind2	A	T	T	13	HAP1
VARY LAHY::IRGC 69908-1::[IRIS 313-11791]	IRIS 313-11791	IRGC 127885	ind2	A	T	T	18	HAP1
FAN WU::IRGC 70245-1::[IRIS 313-11801]	IRIS 313-11801	IRGC 127368	indx	A	T	T	23	HAP1
JIE CAO ZHAN::IRGC 70305-1::[IRIS 313-11802]	IRIS 313-11802	IRGC 127460	ind1A	A	T	T	17	HAP1
QUN XUAN ZAO::IRGC 70371-1::[IRIS 313-11804]	IRIS 313-11804	IRGC 128441	ind1A	A	T	T	20	HAP1
XI HONG GU::IRGC 70416-1::[IRIS 313-11805]	IRIS 313-11805	IRGC 127895	ind1A	A	T	T	20	HAP1
78 XUAN WU::IRGC 70475-1::[IRIS 313-11806]	IRIS 313-11806	IRGC 127101	ind1A	A	T	T	20	HAP1
R 582::IRGC 70504-1::[IRIS 313-11807]	IRIS 313-11807	IRGC 127757	indx	A	T	T	21	HAP1
R 762::IRGC 70531-1::[IRIS 313-11808]	IRIS 313-11808	IRGC 128444	indx	A	T	T	21	HAP1
MHARAKA::IRGC 70612-1::[IRIS 313-11809]	IRIS 313-11809	IRGC 128387	aus	A	T	T	17	HAP1
PULURE::IRGC 70647-1::[IRIS 313-11810]	IRIS 313-11810	IRGC 132036	ind3	A	T	T	15	HAP1
KOMALIOKO::IRGC 69958-1::[IRIS 313-11793]	IRIS 313-11793	IRGC 128350	ind2	A	T	T	14	HAP1
MOSHI::IRGC 70648-1::[IRIS 313-11811]	IRIS 313-11811	IRGC 127632	ind2	A	T	T	16	HAP1
ASFALA::IRGC 70650-1::[IRIS 313-11812]	IRIS 313-11812	IRGC 127175	ind3	A	T	T	17	HAP1
ZERO::IRGC 70707-2::[IRIS 313-11813]	IRIS 313-11813	IRGC 132372	ind3	A	T	T	17	HAP1
KIKUBA::IRGC 70722-1::[IRIS 313-11814]	IRIS 313-11814	IRGC 127523	ind3	A	T	T	19	HAP1
MOSHI::IRGC 70730-1::[IRIS 313-11815]	IRIS 313-11815	IRGC 127633	ind3	A	T	T	18	HAP1
KHAOSAING::IRGC 70746-2::[IRIS 313-11817]	IRIS 313-11817	IRGC 128085	indx	A	T	T	17	HAP1
PADINTHUMA::IRGC 70762-2::[IRIS 313-11819]	IRIS 313-11819	IRGC 132362	ind3	A	T	T	15	HAP1
PAKISTANHMWE::IRGC 70763-1::[IRIS 313-11820]	IRIS 313-11820	IRGC 127709	ind3	A	T	T	18	HAP1
TSIPALA MENAHAR::IRGC 69979-1::[IRIS 313-11794]	IRIS 313-11794	IRGC 127867	ind2	A	T	T	14	HAP1
19::IRGC 70786-1::[IRIS 313-11821]	IRIS 313-11821	IRGC 127096	ind2	A	T	T	27	HAP1
BHONDU PAREWA::IRGC 70802-1::[IRIS 313-11822]	IRIS 313-11822	IRGC 135738	ind2	A	T	T	15	HAP1
BHU BHUSI::IRGC 70803-1::[IRIS 313-11823]	IRIS 313-11823	IRGC 127223	ind2	A	T	T	19	HAP1
DHANIYA PHOOL::IRGC 70811-1::[IRIS 313-11824]	IRIS 313-11824	IRGC 127317	ind2	A	T	T	15	HAP1
HANSRAJ::IRGC 70836-1::[IRIS 313-11825]	IRIS 313-11825	IRGC 135753	aro	A	T	T	20	HAP1
HIRA NAKHI::IRGC 70840-1::[IRIS 313-11826]	IRIS 313-11826	IRGC 128309	aro	A	T	T	17	HAP1
LALI GURMATIA::IRGC 70854-1::[IRIS 313-11828]	IRIS 313-11828	IRGC 127544	ind2	A	T	T	19	HAP1
DA GU AI 7::IRGC 70075-1::[IRIS 313-11795]	IRIS 313-11795	IRGC 127291	ind1A	A	T	T	17	HAP1
E NOI NAH::IRGC 71138-1::[IRIS 313-11835]	IRIS 313-11835	IRGC 128287	indx	A	T	T	12	HAP1
LEUM DERN::IRGC 71288-1::[IRIS 313-11838]	IRIS 313-11838	IRGC 132389	ind3	A	T	T	13	HAP1
DU GEN CHUAN::IRGC 70083-1::[IRIS 313-11796]	IRIS 313-11796	IRGC 127345	ind1A	A	T	T	22	HAP1
PAN DAWK MAHK::IRGC 71380-1::[IRIS 313-11843]	IRIS 313-11843	IRGC 132290	ind3	A	T	T	19	HAP1
PUEY TAW::IRGC 71405-1::[IRIS 313-11844]	IRIS 313-11844	IRGC 127745	ind3	A	T	T	13	HAP1
PULUT SELEMYAM::IRGC 71820-1::[IRIS 313-11849]	IRIS 313-11849	IRGC 128439	ind3	A	T	T	10	HAP1
SESAT JADI::IRGC 71834-1::[IRIS 313-11850]	IRIS 313-11850	IRGC 132041	ind3	A	T	T	18	HAP1
E ZI 32::IRGC 70127-1::[IRIS 313-11797]	IRIS 313-11797	IRGC 128289	ind1A	A	T	T	35	HAP1
BAI MI ZAI 7::IRGC 71940-1::[IRIS 313-11852]	IRIS 313-11852	IRGC 127202	ind1A	A	T	T	15	HAP1
BU ZHI MING::IRGC 71971-1::[IRIS 313-11853]	IRIS 313-11853	IRGC 127242	ind1A	A	T	T	15	HAP1
CHI GU::IRGC 71988-1::[IRIS 313-11854]	IRIS 313-11854	IRGC 127276	ind1A	A	T	T	18	HAP1
DA GUAN YIN ZHAN::IRGC 72006-1::[IRIS 313-11855]	IRIS 313-11855	IRGC 127292	ind1A	A	T	T	26	HAP1
DA HEI GU::IRGC 72009-1::[IRIS 313-11856]	IRIS 313-11856	IRGC 127293	ind1A	A	T	T	34	HAP1
DA TIE ZHAN::IRGC 72029-1::[IRIS 313-11858]	IRIS 313-11858	IRGC 127300	ind1A	A	T	T	16	HAP1
GUA PAI GU::IRGC 72078-1::[IRIS 313-11860]	IRIS 313-11860	IRGC 127394	ind1A	A	T	T	30	HAP1
E ZI 100::IRGC 70192-1::[IRIS 313-11798]	IRIS 313-11798	IRGC 127365	ind1B	A	T	T	18	HAP1
HEI YAN ZHAN::IRGC 72090-1::[IRIS 313-11861]	IRIS 313-11861	IRGC 127405	ind1A	A	T	T	20	HAP1
HENG YE ZAO::IRGC 72092-1::[IRIS 313-11862]	IRIS 313-11862	IRGC 127406	ind1A	A	T	T	30	HAP1
HONG DU BAI::IRGC 72098-1::[IRIS 313-11863]	IRIS 313-11863	IRGC 127413	ind1A	A	T	T	33	HAP1
HUO QING::IRGC 72148-1::[IRIS 313-11865]	IRIS 313-11865	IRGC 127423	ind1A	A	T	T	25	HAP1
JIANG ER ZAO::IRGC 72152-1::[IRIS 313-11866]	IRIS 313-11866	IRGC 127458	ind1A	A	T	T	29	HAP1
KE SHU BAI::IRGC 72183-1::[IRIS 313-11867]	IRIS 313-11867	IRGC 127503	ind1A	A	T	T	29	HAP1
LIU LI YOU::IRGC 72198-1::[IRIS 313-11868]	IRIS 313-11868	IRGC 127569	ind1A	A	T	T	20	HAP1
MA WEI ZHAN::IRGC 72220-1::[IRIS 313-11869]	IRIS 313-11869	IRGC 127615	ind1A	A	T	T	20	HAP1
NAN JING XIAO DAO::IRGC 72236-2::[IRIS 313-11870]	IRIS 313-11870	IRGC 132429	ind1A	A	T	T	23	HAP1
E ZI 110::IRGC 70201-1::[IRIS 313-11799]	IRIS 313-11799	IRGC 127366	ind1A	A	T	T	19	HAP1
SAN ZHAO QI::IRGC 72289-1::[IRIS 313-11871]	IRIS 313-11871	IRGC 127787	ind1A	A	T	T	19	HAP1
TIE ZHONG::IRGC 72321-1::[IRIS 313-11872]	IRIS 313-11872	IRGC 127858	ind1A	A	T	T	18	HAP1
AI DA::IRGC 72567-1::[IRIS 313-11876]	IRIS 313-11876	IRGC 127113	ind1A	A	T	T	22	HAP1
AN NAN ZAO::IRGC 72576-1::[IRIS 313-11877]	IRIS 313-11877	IRGC 127125	ind1A	A	T	T	16	HAP1
BAI RI XIAN::IRGC 72588-1::[IRIS 313-11878]	IRIS 313-11878	IRGC 127203	ind1A	A	T	T	18	HAP1
LIU TIAO XIAN::IRGC 72758-1::[IRIS 313-11881]	IRIS 313-11881	IRGC 127570	ind1A	A	T	T	17	HAP1
MAN TIAN QING::IRGC 72776-1::[IRIS 313-11882]	IRIS 313-11882	IRGC 127605	ind1A	A	T	T	17	HAP1
TIAN DAO DAO::IRGC 72837-1::[IRIS 313-11884]	IRIS 313-11884	IRGC 127857	ind1A	A	T	T	16	HAP1
YANG WAN XIAN::IRGC 72886-1::[IRIS 313-11885]	IRIS 313-11885	IRGC 127899	ind1A	A	T	T	15	HAP1
LOC TRANG MUON::IRGC 73216-1::[IRIS 313-11894]	IRIS 313-11894	IRGC 128368	indx	A	T	T	15	HAP1
CA HIM::IRGC 73246-1::[IRIS 313-11896]	IRIS 313-11896	IRGC 132394	ind3	A	T	T	21	HAP1
MA YOO::IRGC 73507-1::[IRIS 313-11898]	IRIS 313-11898	IRGC 127617	ind3	A	T	T	11	HAP1
MAHA CHAI::IRGC 73517-1::[IRIS 313-11899]	IRIS 313-11899	IRGC 128373	indx	A	T	T	14	HAP1
CEMPO TURI::IRGC 73667-1::[IRIS 313-11902]	IRIS 313-11902	IRGC 127251	ind3	A	T	T	14	HAP1
PADI SIRANDAH KUNING::IRGC 73762-1::[IRIS 313-11904]	IRIS 313-11904	IRGC 132287	ind3	A	T	T	17	HAP1
PAYO TINGGI::IRGC 73778-1::[IRIS 313-11905]	IRIS 313-11905	IRGC 132414	ind3	A	T	T	23	HAP1
HONG MI JIU GONG JI::IRGC 74031-1::[IRIS 313-11909]	IRIS 313-11909	IRGC 127414	ind1A	A	T	T	15	HAP1
YU HE HONG::IRGC 74266-1::[IRIS 313-11910]	IRIS 313-11910	IRGC 127907	indx	A	T	T	23	HAP1
YUN NAN ZHAN::IRGC 74272-1::[IRIS 313-11911]	IRIS 313-11911	IRGC 127908	ind1A	A	T	T	20	HAP1
ESCONDE CACHO::IRGC 74305-1::[IRIS 313-11912]	IRIS 313-11912	IRGC 127361	ind3	A	T	T	13	HAP1
IR 19058-107-1::IRGC 72997-1::[IRIS 313-11887]	IRIS 313-11887	IRGC 127434	ind1B	A	T	T	22	HAP1
IB 11::IRGC 74420-2::[IRIS 313-11914]	IRIS 313-11914	IRGC 132252	ind2	A	T	T	14	HAP1
BUTNAPAR::IRGC 74734-1::[IRIS 313-11917]	IRIS 313-11917	IRGC 127241	aus	A	T	T	17	HAP1
DILBAKSH::IRGC 74738-1::[IRIS 313-11918]	IRIS 313-11918	IRGC 128279	ind2	A	T	T	15	HAP1
LAKHA KUAR::IRGC 74760-1::[IRIS 313-11919]	IRIS 313-11919	IRGC 127542	ind2	A	T	T	19	HAP1
KHAO GAHB BUA::IRGC 74937-1::[IRIS 313-11921]	IRIS 313-11921	IRGC 132401	ind3	A	T	T	9	HAP1
KANGRI::IRGC 73104-1::[IRIS 313-11888]	IRIS 313-11888	IRGC 127488	aus	A	T	T	16	HAP1
SAWK GAM MAH::IRGC 75159-1::[IRIS 313-11925]	IRIS 313-11925	IRGC 132415	ind3	A	T	T	18	HAP1
ITA 117::IRGC 75235-1::[IRIS 313-11930]	IRIS 313-11930	IRGC 127444	ind1B	A	T	T	22	HAP1
SINDANO 3::IRGC 75279-1::[IRIS 313-11932]	IRIS 313-11932	IRGC 127808	ind2	A	T	T	17	HAP1
MURGI BRINJ::IRGC 73109-1::[IRIS 313-11889]	IRIS 313-11889	IRGC 127639	indx	A	T	T	14	HAP1
KANATO::IRGC 75306-2::[IRIS 313-11934]	IRIS 313-11934	IRGC 128071	indx	A	T	T	9	HAP1
KUNJUKUNJU::IRGC 75448-1::[IRIS 313-11937]	IRIS 313-11937	IRGC 127535	indx	A	T	T	15	HAP1
GNASSOUMADOUGOU::IRGC 75595-1::[IRIS 313-11938]	IRIS 313-11938	IRGC 131988	indx	A	T	T	13	HAP1
KAMPTI::IRGC 75626-1::[IRIS 313-11939]	IRIS 313-11939	IRGC 127484	ind3	A	T	T	19	HAP1
MALOBA (DISSI ROUGE)::IRGC 75700-1::[IRIS 313-11940]	IRIS 313-11940	IRGC 127599	indx	A	T	T	18	HAP1
MOUI SAMBA::IRGC 75751-1::[IRIS 313-11941]	IRIS 313-11941	IRGC 128394	ind1B	A	T	T	20	HAP1
I 41::IRGC 75927-1::[IRIS 313-11943]	IRIS 313-11943	IRGC 127425	ind1A	A	T	T	18	HAP1
I 814::IRGC 76028-1::[IRIS 313-11944]	IRIS 313-11944	IRGC 127426	ind1A	A	T	T	15	HAP1
MALIKULI::IRGC 76237-1::[IRIS 313-11945]	IRIS 313-11945	IRGC 127598	ind2	A	T	T	17	HAP1
BIE LEI::IRGC 76478-1::[IRIS 313-11947]	IRIS 313-11947	IRGC 127226	indx	A	T	T	21	HAP1
HOU LU BAI::IRGC 76582-1::[IRIS 313-11948]	IRIS 313-11948	IRGC 127417	ind1A	A	T	T	26	HAP1
LIU HE XI HE::IRGC 76661-1::[IRIS 313-11949]	IRIS 313-11949	IRGC 127568	ind1A	A	T	T	26	HAP1
MI GU::IRGC 76687-1::[IRIS 313-11950]	IRIS 313-11950	IRGC 127626	ind1A	A	T	T	24	HAP1
MIAO ZHAN::IRGC 76691-1::[IRIS 313-11951]	IRIS 313-11951	IRGC 127625	ind1A	A	T	T	27	HAP1
QI YUE ZHAN::IRGC 76722-1::[IRIS 313-11952]	IRIS 313-11952	IRGC 127756	ind1A	A	T	T	26	HAP1
SAN BAO GU::IRGC 76732-1::[IRIS 313-11953]	IRIS 313-11953	IRGC 127783	ind1A	A	T	T	21	HAP1
XIA HONG GU::IRGC 76803-1::[IRIS 313-11954]	IRIS 313-11954	IRGC 128504	ind1A	A	T	T	21	HAP1
YE DA GU::IRGC 76834-1::[IRIS 313-11955]	IRIS 313-11955	IRGC 127901	ind1A	A	T	T	22	HAP1
KAGIOS PUTI::IRGC 76965-1::[IRIS 313-11959]	IRIS 313-11959	IRGC 135756	ind3	A	T	T	22	HAP1
PORONG::IRGC 76983-1::[IRIS 313-11960]	IRIS 313-11960	IRGC 127740	ind1B	A	T	T	27	HAP1
KHAO SETTI::IRGC 77084-1::[IRIS 313-11962]	IRIS 313-11962	IRGC 132002	ind3	A	T	T	13	HAP1
KARANGI::IRGC 77128-1::[IRIS 313-11963]	IRIS 313-11963	IRGC 127491	aus	A	T	T	30	HAP1
GUANG XUAN LIU HAO::IRGC 77341-1::[IRIS 313-11965]	IRIS 313-11965	IRGC 128304	ind1A	A	T	T	9	HAP1
QI GU::IRGC 77381-1::[IRIS 313-11966]	IRIS 313-11966	IRGC 127752	ind1A	A	T	T	18	HAP1
TANG DU GU::IRGC 77400-1::[IRIS 313-11967]	IRIS 313-11967	IRGC 127846	indx	A	T	T	19	HAP1
ZHAO DAN AI::IRGC 77422-1::[IRIS 313-11968]	IRIS 313-11968	IRGC 127913	ind1A	A	T	T	15	HAP1
SHYAMJIRA::IRGC 77522-1::[IRIS 313-11969]	IRIS 313-11969	IRGC 135795	ind2	A	T	T	22	HAP1
NKUMBAN NDINGO::IRGC 77718-1::[IRIS 313-11974]	IRIS 313-11974	IRGC 135575	ind3	A	T	T	16	HAP1
KHAU DANH::IRGC 73201-1::[IRIS 313-11893]	IRIS 313-11893	IRGC 127519	indx	A	T	T	17	HAP1
PA MATIS::IRGC 77811-1::[IRIS 313-11976]	IRIS 313-11976	IRGC 135577	ind3	A	T	T	16	HAP1
MAMORIAKA::IRGC 77867-1::[IRIS 313-11977]	IRIS 313-11977	IRGC 127601	indx	A	T	T	26	HAP1
IR 19661-364-1-2-3::IRGC 78061-1::[IRIS 313-11979]	IRIS 313-11979	IRGC 127435	ind1B	A	T	T	16	HAP1
HSINCHU AI CHIO CHIENG::IRGC 78182-1::[IRIS 313-11980]	IRIS 313-11980	IRGC 127420	ind1A	A	T	T	15	HAP1
AIJIAONANTE::IRGC 96974-1::[IRIS 313-12273]	IRIS 313-12273	IRGC 127115	ind1A	A	T	T	26	HAP1
MAGU::IRGC 97027-1::[IRIS 313-12275]	IRIS 313-12275	IRGC 127590	indx	A	T	T	34	HAP1
MENALAVA::IRGC 97122-1::[IRIS 313-12278]	IRIS 313-12278	IRGC 135774	ind2	A	T	T	20	HAP1
MAKALIOKA::IRGC 97193-1::[IRIS 313-12280]	IRIS 313-12280	IRGC 132013	indx	A	T	T	16	HAP1
TSY MILA RO::IRGC 97233-1::[IRIS 313-12282]	IRIS 313-12282	IRGC 132302	indx	A	T	T	15	HAP1
VARY 5000 FOTSY::IRGC 97235-1::[IRIS 313-12283]	IRIS 313-12283	IRGC 127884	indx	A	T	T	20	HAP1
VARY GONY::IRGC 97308-2::[IRIS 313-12284]	IRIS 313-12284	IRGC 128200	ind2	A	T	T	21	HAP1
EKAYIN SAW::IRGC 97468-2::[IRIS 313-12286]	IRIS 313-12286	IRGC 128038	ind3	A	T	T	18	HAP1
KAUK HNYINGWA::IRGC 97487-1::[IRIS 313-12287]	IRIS 313-12287	IRGC 127501	ind3	A	T	T	22	HAP1
NGWE TOE KYE::IRGC 97530-1::[IRIS 313-12288]	IRIS 313-12288	IRGC 128405	ind3	A	T	T	8	HAP1
JON JAN::IRGC 97633-1::[IRIS 313-12290]	IRIS 313-12290	IRGC 127466	indx	A	T	T	27	HAP1
NGA CHEKH FAT::IRGC 97701-2::[IRIS 313-12291]	IRIS 313-12291	IRGC 132358	indx	A	T	T	9	HAP1
EMAHTAKYAN::IRGC 97789-1::[IRIS 313-12292]	IRIS 313-12292	IRGC 127358	ind3	A	T	T	14	HAP1
SABALINE::IRGC 98059-1::[IRIS 313-12296]	IRIS 313-12296	IRGC 127773	ind3	A	T	T	11	HAP1
PSBRC 18::IRGC 99639-1::[IRIS 313-12319]	IRIS 313-12319	IRGC 127743	ind1B	A	T	T	22	HAP1
CASIBON::IRGC 589-2::[IRIS 313-10441]	IRIS 313-10441	IRGC 132327	indx	A	T	T	25	HAP1
BINOLAYANGUN::IRGC 791-2::[IRIS 313-10448]	IRIS 313-10448	IRGC 127996	ind3	A	T	T	20	HAP1
CI 7061::IRGC 968-1::[IRIS 313-10449]	IRIS 313-10449	IRGC 128264	ind1A	A	T	T	25	HAP1
CHAN KU::IRGC 1069-1::[IRIS 313-10450]	IRIS 313-10450	IRGC 127258	ind1A	A	T	T	30	HAP1
LING TA 150::IRGC 1106-1::[IRIS 313-10452]	IRIS 313-10452	IRGC 127565	ind1A	A	T	T	20	HAP1
P 168::IRGC 1354-1::[IRIS 313-10458]	IRIS 313-10458	IRGC 127695	ind1A	A	T	T	20	HAP1
PACHCHAIPERUMAL 2462-11::IRGC 3474-1::[IRIS 313-10476]	IRIS 313-10476	IRGC 127698	ind2	A	T	T	15	HAP1
RUSTY LATE::IRGC 3506-1::[IRIS 313-10477]	IRIS 313-10477	IRGC 128454	indx	A	T	T	20	HAP1
PULUT NANGKA 16::IRGC 3630-2::[IRIS 313-10480]	IRIS 313-10480	IRGC 132365	indx	A	T	T	20	HAP1
TP MIL 53::IRGC 326-2::[IRIS 313-10433]	IRIS 313-10433	IRGC 128193	indx	A	T	T	20	HAP1
CE IN TSAN::IRGC 4362-1::[IRIS 313-10497]	IRIS 313-10497	IRGC 127249	ind1A	A	T	T	20	HAP1
TON ROO SHUN::IRGC 4572-1::[IRIS 313-10502]	IRIS 313-10502	IRGC 127865	ind1A	A	T	T	20	HAP1
HA GOO::IRGC 4577-1::[IRIS 313-10503]	IRIS 313-10503	IRGC 127398	ind1A	A	T	T	25	HAP1
HSIEH DAU::IRGC 4727-1::[IRIS 313-10504]	IRIS 313-10504	IRGC 127419	ind1A	A	T	T	20	HAP1
AMBARIKORI::IRGC 5132-1::[IRIS 313-10509]	IRIS 313-10509	IRGC 127120	ind3	A	T	T	30	HAP1
MAGSIING::IRGC 5211-1::[IRIS 313-10510]	IRIS 313-10510	IRGC 127589	indx	A	T	T	15	HAP1
MACAN SAPAC::IRGC 5212-2::[IRIS 313-10511]	IRIS 313-10511	IRGC 128101	ind3	A	T	T	12	HAP1
LUBANG PUTI::IRGC 5429-1::[IRIS 313-10513]	IRIS 313-10513	IRGC 127579	indx	A	T	T	10	HAP1
CAMPENA::IRGC 5452-2::[IRIS 313-10514]	IRIS 313-10514	IRGC 135629	indx	A	T	T	15	HAP1
TAICHUNG WOO GEN 2::IRGC 5525-1::[IRIS 313-10515]	IRIS 313-10515	IRGC 127836	ind1A	A	T	T	20	HAP1
O. SATIVA::IRGC 5779-1::[IRIS 313-10516]	IRIS 313-10516	IRGC 127689	indx	A	T	T	20	HAP1
SIPOT::IRGC 5825-1::[IRIS 313-10517]	IRIS 313-10517	IRGC 127812	ind3	A	T	T	15	HAP1
ADT 22::IRGC 5901-1::[IRIS 313-10519]	IRIS 313-10519	IRGC 135733	ind2	A	T	T	30	HAP1
HR 22::IRGC 6394-1::[IRIS 313-10531]	IRIS 313-10531	IRGC 128310	admix	A	T	T	25	HAP1
D 204-1::IRGC 6445-1::[IRIS 313-10534]	IRIS 313-10534	IRGC 127290	aus	A	T	T	20	HAP1
GAMTI 1-34::IRGC 6479-2::[IRIS 313-10536]	IRIS 313-10536	IRGC 128041	ind2	A	T	T	25	HAP1
BADAL 76::IRGC 6586-1::[IRIS 313-10539]	IRIS 313-10539	IRGC 127199	ind2	A	T	T	25	HAP1
BELLO::IRGC 6658-2::[IRIS 313-10542]	IRIS 313-10542	IRGC 127992	ind2	A	T	T	15	HAP1
DODGUI::IRGC 6666-1::[IRIS 313-10543]	IRIS 313-10543	IRGC 128281	aus	A	T	T	30	HAP1
DONGREM::IRGC 6688-1::[IRIS 313-10544]	IRIS 313-10544	IRGC 127340	ind2	A	T	T	30	HAP1
KARIA::IRGC 6702-1::[IRIS 313-10545]	IRIS 313-10545	IRGC 127492	aus	A	T	T	30	HAP1
C 34-13::IRGC 6797-2::[IRIS 313-10547]	IRIS 313-10547	IRGC 128007	indx	A	T	T	25	HAP1
RATUA 81::IRGC 6829-1::[IRIS 313-10549]	IRIS 313-10549	IRGC 132039	aus	A	T	T	15	HAP1
221 BC 4-1-45-10::IRGC 6865-1::[IRIS 313-10550]	IRIS 313-10550	IRGC 135561	indx	A	T	T	20	HAP1
BONG SEN::IRGC 7011-1::[IRIS 313-10554]	IRIS 313-10554	IRGC 127235	ind3	A	T	T	15	HAP1
LUA HUONG T 1::IRGC 7082-2::[IRIS 313-10555]	IRIS 313-10555	IRGC 128098	ind3	A	T	T	25	HAP1
LUA DEN MUA::IRGC 7185-1::[IRIS 313-10556]	IRIS 313-10556	IRGC 135770	ind3	A	T	T	30	HAP1
PTB 18::IRGC 6105-1::[IRIS 313-10523]	IRIS 313-10523	IRGC 135786	indx	A	T	T	25	HAP1
TA PAI MAUNG::IRGC 7292-1::[IRIS 313-10560]	IRIS 313-10560	IRGC 127848	ind1A	A	T	T	20	HAP1
NAN TEO 14::IRGC 7304-1::[IRIS 313-10561]	IRIS 313-10561	IRGC 127645	ind1A	A	T	T	15	HAP1
221 B 36-1-1-1-1::IRGC 7585-1::[IRIS 313-10565]	IRIS 313-10565	IRGC 127098	indx	A	T	T	20	HAP1
221 C 391-1-3-3::IRGC 7600-1::[IRIS 313-10566]	IRIS 313-10566	IRGC 127099	indx	A	T	T	25	HAP1
KOTHMALLI KARUPPAN::IRGC 7842-1::[IRIS 313-10572]	IRIS 313-10572	IRGC 127533	indx	A	T	T	20	HAP1
KAILUNDO::IRGC 7859-2::[IRIS 313-10574]	IRIS 313-10574	IRGC 132253	indx	A	T	T	25	HAP1
KAYANGYA D 402::IRGC 7927-2::[IRIS 313-10575]	IRIS 313-10575	IRGC 128074	indx	A	T	T	20	HAP1
BAANYALOJOPOIHUN::IRGC 7928-2::[IRIS 313-10576]	IRIS 313-10576	IRGC 127979	ind2	A	T	T	20	HAP1
BANDANG PUTIH 680::IRGC 6133-2::[IRIS 313-10525]	IRIS 313-10525	IRGC 132246	ind3	A	T	T	25	HAP1
UKON NISHIKI::IRGC 8314-1::[IRIS 313-10585]	IRIS 313-10585	IRGC 128494	admix	A	T	T	15	HAP1
DB 3::IRGC 8361-1::[IRIS 313-10587]	IRIS 313-10587	IRGC 127308	aus	A	T	T	15	HAP1
DJ 69::IRGC 8482-1::[IRIS 313-10592]	IRIS 313-10592	IRGC 127324	aus	A	T	T	20	HAP1
DJ 47::IRGC 8497-1::[IRIS 313-10593]	IRIS 313-10593	IRGC 127323	aus	A	T	T	20	HAP1
DJ 29::IRGC 8505-1::[IRIS 313-10594]	IRIS 313-10594	IRGC 127322	aus	A	T	T	20	HAP1
DL 5::IRGC 8593-1::[IRIS 313-10595]	IRIS 313-10595	IRGC 127327	aus	A	T	T	15	HAP1
DD 126::IRGC 8667-1::[IRIS 313-10598]	IRIS 313-10598	IRGC 128273	aus	A	T	T	15	HAP1
ADT 12::IRGC 6254-1::[IRIS 313-10527]	IRIS 313-10527	IRGC 127107	ind2	A	T	T	20	HAP1
UCP 41::IRGC 8742-1::[IRIS 313-10600]	IRIS 313-10600	IRGC 128493	aus	A	T	T	20	HAP1
DM 49::IRGC 8775-1::[IRIS 313-10602]	IRIS 313-10602	IRGC 127329	aus	A	T	T	20	HAP1
UCP 122::IRGC 8794-1::[IRIS 313-10603]	IRIS 313-10603	IRGC 127871	aus	A	T	T	20	HAP1
DV 2::IRGC 8806-1::[IRIS 313-10604]	IRIS 313-10604	IRGC 127347	aus	A	T	T	20	HAP1
DV 86::IRGC 8840-1::[IRIS 313-10605]	IRIS 313-10605	IRGC 127348	aus	A	T	T	20	HAP1
DV 110::IRGC 8855-1::[IRIS 313-10606]	IRIS 313-10606	IRGC 127346	aus	A	T	T	20	HAP1
T 21::IRGC 8892-1::[IRIS 313-10608]	IRIS 313-10608	IRGC 127832	aus	A	T	T	20	HAP1
MATHOLUWA::IRGC 8901-1::[IRIS 313-10609]	IRIS 313-10609	IRGC 127612	indx	A	T	T	25	HAP1
ALAGUSAMBA::IRGC 8944-2::[IRIS 313-10610]	IRIS 313-10610	IRGC 132315	ind2	A	T	T	20	HAP1
HAM MOON::IRGC 9135-2::[IRIS 313-10614]	IRIS 313-10614	IRGC 128049	indx	A	T	T	20	HAP1
SIDALI::IRGC 9567-1::[IRIS 313-10623]	IRIS 313-10623	IRGC 127804	aus	A	T	T	15	HAP1
O. SATIVA::IRGC 10164-2::[IRIS 313-10628]	IRIS 313-10628	IRGC 132361	ind2	A	T	T	25	HAP1
SR 26 B::IRGC 10803-2::[IRIS 313-10640]	IRIS 313-10640	IRGC 128169	ind2	A	T	T	16	HAP1
PREAH SIHANOUK::IRGC 11328-2::[IRIS 313-10648]	IRIS 313-10648	IRGC 132364	ind3	A	T	T	17	HAP1
PHOU SAO LEUM NYANG::IRGC 11570-2::[IRIS 313-10651]	IRIS 313-10651	IRGC 128134	indx	A	T	T	13	HAP1
CHAO PEUAK DENG::IRGC 11602-1::[IRIS 313-10652]	IRIS 313-10652	IRGC 127268	ind3	A	T	T	15	HAP1
KA SAEN::IRGC 11642-1::[IRIS 313-10654]	IRIS 313-10654	IRGC 128335	ind3	A	T	T	14	HAP1
EA HOUM::IRGC 11783-1::[IRIS 313-10655]	IRIS 313-10655	IRGC 128285	indx	A	T	T	17	HAP1
LONG MA::IRGC 11867-1::[IRIS 313-10659]	IRIS 313-10659	IRGC 127574	ind3	A	T	T	14	HAP1
SAMBA::IRGC 11993-1::[IRIS 313-10661]	IRIS 313-10661	IRGC 127781	ind2	A	T	T	18	HAP1
KAHATAWEE::IRGC 12004-1::[IRIS 313-10662]	IRIS 313-10662	IRGC 127476	ind2	A	T	T	33	HAP1
ARC 6052::IRGC 12196-1::[IRIS 313-10664]	IRIS 313-10664	IRGC 127163	ind2	A	T	T	21	HAP1
ARC 6218::IRGC 12255-1::[IRIS 313-10666]	IRIS 313-10666	IRGC 127164	indx	A	T	T	9	HAP1
ARC 7236::IRGC 12335-1::[IRIS 313-10667]	IRIS 313-10667	IRGC 127168	ind2	A	T	T	16	HAP1
ARC 7255::IRGC 12343-2::[IRIS 313-10668]	IRIS 313-10668	IRGC 127974	indx	A	T	T	22	HAP1
ARC 10296::IRGC 12421-2::[IRIS 313-10670]	IRIS 313-10670	IRGC 132317	aro	A	T	T	20	HAP1
ARC 10581::IRGC 12514-1::[IRIS 313-10671]	IRIS 313-10671	IRGC 127128	indx	A	T	T	16	HAP1
ARC 10843::IRGC 12653-1::[IRIS 313-10673]	IRIS 313-10673	IRGC 127130	aus	A	T	T	24	HAP1
ARC 10846::IRGC 12656-2::[IRIS 313-10674]	IRIS 313-10674	IRGC 127932	indx	A	T	T	16	HAP1
ARC 10905::IRGC 12669-1::[IRIS 313-10675]	IRIS 313-10675	IRGC 127132	indx	A	T	T	15	HAP1
ARC 10916::IRGC 12673-1::[IRIS 313-10676]	IRIS 313-10676	IRGC 127133	admix	A	T	T	19	HAP1
MAKALIOKA::IRGC 12781-2::[IRIS 313-10678]	IRIS 313-10678	IRGC 132353	ind2	A	T	T	16	HAP1
MAK NAM::IRGC 12940-2::[IRIS 313-10680]	IRIS 313-10680	IRGC 132354	ind3	A	T	T	9	HAP1
PA KHENG::IRGC 12996-1::[IRIS 313-10682]	IRIS 313-10682	IRGC 127707	ind3	A	T	T	10	HAP1
NGAN TIA::IRGC 13010-1::[IRIS 313-10683]	IRIS 313-10683	IRGC 127674	ind3	A	T	T	10	HAP1
BONGOLON::IRGC 13094-1::[IRIS 313-10684]	IRIS 313-10684	IRGC 135740	ind3	A	T	T	11	HAP1
PADI TIMBUN::IRGC 13451-1::[IRIS 313-10688]	IRIS 313-10688	IRGC 135782	ind3	A	T	T	13	HAP1
LARONDJAWI::IRGC 13571-2::[IRIS 313-10690]	IRIS 313-10690	IRGC 132350	ind3	A	T	T	20	HAP1
RANDAH SASAK::IRGC 13652-2::[IRIS 313-10692]	IRIS 313-10692	IRGC 132367	ind3	A	T	T	17	HAP1
HAJI HARUN 38::IRGC 13827-2::[IRIS 313-10694]	IRIS 313-10694	IRGC 128047	ind3	A	T	T	11	HAP1
TOLIL 14::IRGC 13836-2::[IRIS 313-10695]	IRIS 313-10695	IRGC 128191	ind3	A	T	T	13	HAP1
RADIN GOI::IRGC 13969-1::[IRIS 313-10698]	IRIS 313-10698	IRGC 127759	ind3	A	T	T	16	HAP1
PADI PULOT MELAYANG::IRGC 14391-2::[IRIS 313-10705]	IRIS 313-10705	IRGC 128124	indx	A	T	T	16	HAP1
ANAK DIDEK::IRGC 14491-1::[IRIS 313-10707]	IRIS 313-10707		ind3	A	T	T	16	HAP1
PERIYA VELLAI::IRGC 15475-1::[IRIS 313-10717]	IRIS 313-10717	IRGC 127725	ind2	A	T	T	17	HAP1
KARUTHA SEENATI::IRGC 15515-2::[IRIS 313-10718]	IRIS 313-10718	IRGC 128073	aus	A	T	T	14	HAP1
HALSUDU HEENATI::IRGC 15599-1::[IRIS 313-10721]	IRIS 313-10721	IRGC 127401	ind2	A	T	T	17	HAP1
MOND BA::IRGC 15813-2::[IRIS 313-10723]	IRIS 313-10723	IRGC 128111	ind2	A	T	T	21	HAP1
ERNEST::IRGC 15884-2::[IRIS 313-10725]	IRIS 313-10725	IRGC 128518	indx	A	T	T	17	HAP1
POTO BALA::IRGC 15986-2::[IRIS 313-10726]	IRIS 313-10726	IRGC 128139	ind3	A	T	T	17	HAP1
OUSSANTHIABA::IRGC 16046-2::[IRIS 313-10728]	IRIS 313-10728	IRGC 132261	indx	A	T	T	14	HAP1
BARKHE TAULI::IRGC 16116-1::[IRIS 313-10731]	IRIS 313-10731	IRGC 127212	ind1A	A	T	T	14	HAP1
MADHUWA KARIA::IRGC 16138-2::[IRIS 313-10732]	IRIS 313-10732	IRGC 128102	aro	A	T	T	19	HAP1
MOTANGE PAHELLO LAULE::IRGC 16160-1::[IRIS 313-10733]	IRIS 313-10733	IRGC 127634	indx	A	T	T	20	HAP1
DEVARASI::IRGC 16173-1::[IRIS 313-10734]	IRIS 313-10734	IRGC 127315	aus	A	T	T	24	HAP1
LAL SAR::IRGC 16185-1::[IRIS 313-10735]	IRIS 313-10735	IRGC 127546	aus	A	T	T	16	HAP1
RERM BILASH::IRGC 16273-2::[IRIS 313-10736]	IRIS 313-10736	IRGC 128149	aus	A	T	T	18	HAP1
GHAIYA::IRGC 16286-1::[IRIS 313-10737]	IRIS 313-10737	IRGC 128297	aus	A	T	T	11	HAP1
MAMAS::IRGC 16503-1::[IRIS 313-10742]	IRIS 313-10742	IRGC 127600	ind3	A	T	T	12	HAP1
LUA DUC::IRGC 16718-1::[IRIS 313-10748]	IRIS 313-10748	IRGC 127578	indx	A	T	T	21	HAP1
TRANG LUA::IRGC 16781-1::[IRIS 313-10750]	IRIS 313-10750	IRGC 135804	ind3	A	T	T	14	HAP1
LUA CHUM::IRGC 16840-1::[IRIS 313-10751]	IRIS 313-10751	IRGC 127577	indx	A	T	T	13	HAP1
ZACATEPEC::IRGC 16901-2::[IRIS 313-10753]	IRIS 313-10753	IRGC 128205	ind1B	A	T	T	21	HAP1
KH 998::IRGC 16948-2::[IRIS 313-10754]	IRIS 313-10754	IRGC 128081	indx	A	T	T	21	HAP1
NEP BA BONG TO::IRGC 17005-2::[IRIS 313-10755]	IRIS 313-10755	IRGC 128116	ind3	A	T	T	19	HAP1
DAMODAR::IRGC 17038-1::[IRIS 313-10756]	IRIS 313-10756	IRGC 127299	ind2	A	T	T	24	HAP1
BANDI::IRGC 17214-1::[IRIS 313-10762]	IRIS 313-10762	IRGC 127207	ind3	A	T	T	15	HAP1
GADABUNG (GUNDIL)::IRGC 17569-2::[IRIS 313-10768]	IRIS 313-10768	IRGC 132423	ind3	A	T	T	17	HAP1
GAJA BARU::IRGC 17586-1::[IRIS 313-10769]	IRIS 313-10769	IRGC 127375	indx	A	T	T	14	HAP1
GOJOT::IRGC 17669-1::[IRIS 313-10772]	IRIS 313-10772	IRGC 127388	ind3	A	T	T	11	HAP1
HEGAR MANAH::IRGC 17733-1::[IRIS 313-10774]	IRIS 313-10774	IRGC 127404	indx	A	T	T	12	HAP1
INDEL::IRGC 17748-2::[IRIS 313-10775]	IRIS 313-10775	IRGC 128056	indx	A	T	T	16	HAP1
KERAN DUKUH::IRGC 17822-2::[IRIS 313-10779]	IRIS 313-10779	IRGC 128521	ind3	A	T	T	18	HAP1
KETAN NARIS::IRGC 17925-2::[IRIS 313-10782]	IRIS 313-10782	IRGC 128078	ind3	A	T	T	9	HAP1
SUDU KARAYAL::IRGC 15348-1::[IRIS 313-10715]	IRIS 313-10715	IRGC 127827	ind2	A	T	T	14	HAP1
MANGSUR::IRGC 18187-1::[IRIS 313-10791]	IRIS 313-10791	IRGC 127602	ind3	A	T	T	17	HAP1
MATIANG::IRGC 18220-1::[IRIS 313-10792]	IRIS 313-10792	IRGC 127613	ind3	A	T	T	17	HAP1
MURUNGA::IRGC 15428-1::[IRIS 313-10716]	IRIS 313-10716	IRGC 127640	ind2	A	T	T	17	HAP1
NARUN::IRGC 18320-2::[IRIS 313-10797]	IRIS 313-10797	IRGC 132357	ind3	A	T	T	15	HAP1
SEGON BENGGALA::IRGC 18724-1::[IRIS 313-10810]	IRIS 313-10810	IRGC 135793	ind3	A	T	T	12	HAP1
SEMPOR::IRGC 18761-2::[IRIS 313-10811]	IRIS 313-10811	IRGC 128160	indx	A	T	T	18	HAP1
SERUNEN::IRGC 18789-1::[IRIS 313-10812]	IRIS 313-10812	IRGC 135794	ind3	A	T	T	13	HAP1
SIBORAS::IRGC 18816-2::[IRIS 313-10814]	IRIS 313-10814	IRGC 128163	ind3	A	T	T	15	HAP1
TJEMPO PENDEK UNTUNG::IRGC 19055-2::[IRIS 313-10818]	IRIS 313-10818	IRGC 128188	ind3	A	T	T	16	HAP1
TJERE ENER::IRGC 19103-1::[IRIS 313-10819]	IRIS 313-10819	IRGC 127860	ind3	A	T	T	16	HAP1
TJERE MANGGA::IRGC 19116-2::[IRIS 313-10820]	IRIS 313-10820	IRGC 128189	ind3	A	T	T	15	HAP1
TJ PERAK::IRGC 19141-1::[IRIS 313-10821]	IRIS 313-10821	IRGC 127862	ind3	A	T	T	15	HAP1
UNGGAS::IRGC 19176-2::[IRIS 313-10822]	IRIS 313-10822	IRGC 128199	ind3	A	T	T	14	HAP1
UTRI DELI::IRGC 19182-1::[IRIS 313-10823]	IRIS 313-10823	IRGC 127880	ind3	A	T	T	14	HAP1
HOING CANTEL::IRGC 19282-2::[IRIS 313-10824]	IRIS 313-10824	IRGC 128053	ind3	A	T	T	16	HAP1
KEMA 5::IRGC 19343-2::[IRIS 313-10825]	IRIS 313-10825	IRGC 132310	indx	A	T	T	25	HAP1
EDAKKADAN 0-69-27::IRGC 19560-1::[IRIS 313-10833]	IRIS 313-10833	IRGC 127355	ind2	A	T	T	17	HAP1
PERUNEL 0-69-18::IRGC 19581-1::[IRIS 313-10835]	IRIS 313-10835	IRGC 127727	ind2	A	T	T	14	HAP1
VELLA PERUVAZHA 0-68-12::IRGC 19588-1::[IRIS 313-10836]	IRIS 313-10836	IRGC 127887	ind2	A	T	T	14	HAP1
PUAK::IRGC 18512-1::[IRIS 313-10804]	IRIS 313-10804	IRGC 135787	ind3	A	T	T	19	HAP1
LUBUK LINGGAU::IRGC 20000-2::[IRIS 313-10842]	IRIS 313-10842	IRGC 128099	ind3	A	T	T	14	HAP1
INDO NO 7505::IRGC 20162-2::[IRIS 313-10844]	IRIS 313-10844	IRGC 128058	ind3	A	T	T	10	HAP1
ARC 5756::IRGC 20220-2::[IRIS 313-10845]	IRIS 313-10845	IRGC 132418	aus	A	T	T	24	HAP1
ARC 6015::IRGC 20314-2::[IRIS 313-10847]	IRIS 313-10847	IRGC 127972	indx	A	T	T	19	HAP1
ARC 7001::IRGC 20436-1::[IRIS 313-10849]	IRIS 313-10849	IRGC 127166	aus	A	T	T	17	HAP1
ARC 7296::IRGC 20585-1::[IRIS 313-10851]	IRIS 313-10851	IRGC 132387	aro	A	T	T	13	HAP1
ARC 7336::IRGC 20606-1::[IRIS 313-10852]	IRIS 313-10852	IRGC 127169	aus	A	T	T	15	HAP1
ARC 10145::IRGC 20744-1::[IRIS 313-10854]	IRIS 313-10854	IRGC 127127	aus	A	T	T	10	HAP1
ARC 10159::IRGC 20754-2::[IRIS 313-10855]	IRIS 313-10855	IRGC 132316	ind2	A	T	T	15	HAP1
ARC 10537::IRGC 20981-1::[IRIS 313-10856]	IRIS 313-10856	IRGC 128220	admix	A	T	T	16	HAP1
ARC 10825::IRGC 21082-1::[IRIS 313-10857]	IRIS 313-10857	IRGC 127129	admix	A	T	T	21	HAP1
ARC 10894::IRGC 21122-1::[IRIS 313-10858]	IRIS 313-10858	IRGC 127131	indx	A	T	T	18	HAP1
ARC 10939::IRGC 21150-2::[IRIS 313-10859]	IRIS 313-10859	IRGC 127933	indx	A	T	T	18	HAP1
RADEN DJAWA (GUNDIL)::IRGC 18558-1::[IRIS 313-10806]	IRIS 313-10806	IRGC 135789	ind3	A	T	T	17	HAP1
ARC 11276::IRGC 21278-1::[IRIS 313-10861]	IRIS 313-10861	IRGC 127134	aus	A	T	T	9	HAP1
ARC 11322::IRGC 21315-2::[IRIS 313-10863]	IRIS 313-10863	IRGC 127937	ind2	A	T	T	13	HAP1
ARC 11571::IRGC 21487-2::[IRIS 313-10868]	IRIS 313-10868	IRGC 127939	aro	A	T	T	23	HAP1
ARC 11751::IRGC 21614-1::[IRIS 313-10869]	IRIS 313-10869	IRGC 127138	aus	A	T	T	15	HAP1
ARC 11777::IRGC 21639-1::[IRIS 313-10871]	IRIS 313-10871	IRGC 127139	aus	A	T	T	13	HAP1
ARC 12021::IRGC 21837-1::[IRIS 313-10875]	IRIS 313-10875	IRGC 127141	aus	A	T	T	16	HAP1
ARC 12067::IRGC 21881-1::[IRIS 313-10876]	IRIS 313-10876	IRGC 127142	aus	A	T	T	12	HAP1
ARC 12079::IRGC 21888-1::[IRIS 313-10877]	IRIS 313-10877	IRGC 127143	aus	A	T	T	10	HAP1
ARC 12101::IRGC 21907-1::[IRIS 313-10878]	IRIS 313-10878	IRGC 127144	aus	A	T	T	11	HAP1
ARC 12124::IRGC 21929-1::[IRIS 313-10879]	IRIS 313-10879	IRGC 127145	admix	A	T	T	12	HAP1
ARC 12180::IRGC 21965-2::[IRIS 313-10880]	IRIS 313-10880	IRGC 127940	ind2	A	T	T	13	HAP1
ARC 12413::IRGC 22044-1::[IRIS 313-10881]	IRIS 313-10881	IRGC 128223	admix	A	T	T	12	HAP1
ARC 12433::IRGC 22064-1::[IRIS 313-10882]	IRIS 313-10882	IRGC 127146	aus	A	T	T	11	HAP1
ARC 12559::IRGC 22148-2::[IRIS 313-10885]	IRIS 313-10885	IRGC 127942	indx	A	T	T	20	HAP1
ARC 12690::IRGC 22257-1::[IRIS 313-10887]	IRIS 313-10887	IRGC 127147	indx	A	T	T	9	HAP1
ARC 12867::IRGC 22401-1::[IRIS 313-10891]	IRIS 313-10891	IRGC 127148	aus	A	T	T	10	HAP1
ARC 12920::IRGC 22450-1::[IRIS 313-10892]	IRIS 313-10892	IRGC 127149	aus	A	T	T	11	HAP1
ARC 13204::IRGC 22558-1::[IRIS 313-10894]	IRIS 313-10894	IRGC 127150	admix	A	T	T	17	HAP1
KREM KRAHAM::IRGC 22981-2::[IRIS 313-10904]	IRIS 313-10904	IRGC 128091	ind3	A	T	T	21	HAP1
MARECH S V R::IRGC 23011-2::[IRIS 313-10907]	IRIS 313-10907	IRGC 128105	ind3	A	T	T	14	HAP1
MOROM::IRGC 23016-2::[IRIS 313-10908]	IRIS 313-10908	IRGC 128112	ind3	A	T	T	18	HAP1
NEANG CHAN::IRGC 23034-1::[IRIS 313-10909]	IRIS 313-10909	IRGC 135776	ind3	A	T	T	12	HAP1
NEANG MAC::IRGC 23071-1::[IRIS 313-10910]	IRIS 313-10910	IRGC 135777	ind3	A	T	T	13	HAP1
PHCAR SLA KI::IRGC 23169-2::[IRIS 313-10915]	IRIS 313-10915	IRGC 128133	ind3	A	T	T	13	HAP1
T Q QI HAYUQBABA::IRGC 23318-1::[IRIS 313-10917]	IRIS 313-10917	IRGC 128489	indx	A	T	T	5	HAP1
KHAO PHAE HOM::IRGC 23518-2::[IRIS 313-10921]	IRIS 313-10921	IRGC 132427	indx	A	T	T	14	HAP1
ARC 13276::IRGC 22622-2::[IRIS 313-10896]	IRIS 313-10896	IRGC 127946	admix	A	T	T	11	HAP1
ATH HAGARI JARAHAN PADDY::IRGC 23796-1::[IRIS 313-10924]	IRIS 313-10924	IRGC 127176	indx	A	T	T	11	HAP1
KAMULI::IRGC 23928-1::[IRIS 313-10925]	IRIS 313-10925	IRGC 127485	aus	A	T	T	11	HAP1
RAM SALEE KATAKA::IRGC 24014-1::[IRIS 313-10926]	IRIS 313-10926	IRGC 127761	aro	A	T	T	11	HAP1
SUGA PANKHA::IRGC 24054-1::[IRIS 313-10927]	IRIS 313-10927	IRGC 127828	aus	A	T	T	15	HAP1
KHAO' SIM::IRGC 24094-1::[IRIS 313-10928]	IRIS 313-10928	IRGC 128342	ind3	A	T	T	11	HAP1
KOLONGI BAO::IRGC 24135-2::[IRIS 313-10929]	IRIS 313-10929	IRGC 128090	ind2	A	T	T	14	HAP1
PANKHIRAJ::IRGC 24139-1::[IRIS 313-10930]	IRIS 313-10930	IRGC 127714	aus	A	T	T	11	HAP1
CHINA 1039 MUTANT (DWARF)::IRGC 24168-2::[IRIS 313-10932]	IRIS 313-10932	IRGC 128014	ind1A	A	T	T	23	HAP1
ARC 13373::IRGC 22691-1::[IRIS 313-10897]	IRIS 313-10897	IRGC 128227	ind3	A	T	T	9	HAP1
ARC 7281::IRGC 24252-2::[IRIS 313-10933]	IRIS 313-10933	IRGC 132245	aro	A	T	T	13	HAP1
PAH PIANG::IRGC 24452-2::[IRIS 313-10934]	IRIS 313-10934	IRGC 128125	ind3	A	T	T	12	HAP1
BRONDOL PUTIH::IRGC 24541-1::[IRIS 313-10935]	IRIS 313-10935	IRGC 127238	ind3	A	T	T	12	HAP1
PULUT WAJIT::IRGC 24624-1::[IRIS 313-10937]	IRIS 313-10937	IRGC 135788	ind3	A	T	T	19	HAP1
SITANDANG::IRGC 24681-1::[IRIS 313-10940]	IRIS 313-10940	IRGC 127814	ind3	A	T	T	13	HAP1
SINTHA::IRGC 24687-1::[IRIS 313-10941]	IRIS 313-10941	IRGC 127809	indx	A	T	T	12	HAP1
BANDANG BUNGKUAKLAN::IRGC 24697-2::[IRIS 313-10942]	IRIS 313-10942	IRGC 127987	ind3	A	T	T	20	HAP1
ANG KANG K P::IRGC 22716-2::[IRIS 313-10898]	IRIS 313-10898	IRGC 127928	ind3	A	T	T	12	HAP1
PADI BENOT::IRGC 24757-2::[IRIS 313-10943]	IRIS 313-10943	IRGC 135631	ind3	A	T	T	22	HAP1
SIPULUT SUBANG::IRGC 24824-2::[IRIS 313-10944]	IRIS 313-10944	IRGC 132269	ind3	A	T	T	12	HAP1
NANE::IRGC 25035-1::[IRIS 313-10947]	IRIS 313-10947	IRGC 127643	ind3	A	T	T	13	HAP1
JENDA ABANG::IRGC 25413-2::[IRIS 313-10951]	IRIS 313-10951	IRGC 128062	ind3	A	T	T	13	HAP1
DAMNOEUB KHSE SAUT::IRGC 22819-2::[IRIS 313-10899]	IRIS 313-10899	IRGC 128025	ind3	A	T	T	17	HAP1
PADI GRUNDUL 1::IRGC 25493-1::[IRIS 313-10954]	IRIS 313-10954	IRGC 127700	ind3	A	T	T	14	HAP1
PADI PUYUH::IRGC 25532-1::[IRIS 313-10955]	IRIS 313-10955	IRGC 127702	ind3	A	T	T	13	HAP1
TERUNG DAUN::IRGC 25823-2::[IRIS 313-10962]	IRIS 313-10962	IRGC 128182	ind3	A	T	T	12	HAP1
DAMNOEUB POR HING::IRGC 22841-2::[IRIS 313-10900]	IRIS 313-10900	IRGC 132331	ind3	A	T	T	13	HAP1
KATAKCHIKON::IRGC 25880-1::[IRIS 313-10963]	IRIS 313-10963	IRGC 127497	aus	A	T	T	17	HAP1
SADUMONI::IRGC 25919-1::[IRIS 313-10964]	IRIS 313-10964	IRGC 127777	aus	A	T	T	26	HAP1
TILOKCHAN (SONABETHI)::IRGC 25927-1::[IRIS 313-10965]	IRIS 313-10965	IRGC 127859	aus	A	T	T	18	HAP1
HURANG ARISO LUTA::IRGC 26055-1::[IRIS 313-10966]	IRIS 313-10966	IRGC 127424	indx	A	T	T	23	HAP1
IH PEN SHIM MING::IRGC 26067-1::[IRIS 313-10968]	IRIS 313-10968	IRGC 127428	ind1A	A	T	T	21	HAP1
INDIA DULAR (NO ORDEM 7)::IRGC 26070-1::[IRIS 313-10969]	IRIS 313-10969	IRGC 127430	aus	A	T	T	19	HAP1
BADAL::IRGC 26290-2::[IRIS 313-10971]	IRIS 313-10971	IRGC 127981	ind2	A	T	T	19	HAP1
DUDA MONOR::IRGC 26335-2::[IRIS 313-10972]	IRIS 313-10972	IRGC 128033	ind2	A	T	T	19	HAP1
DAMNOEUB THPOIL HING::IRGC 22856-2::[IRIS 313-10901]	IRIS 313-10901	IRGC 128027	ind3	A	T	T	15	HAP1
KALA DIGHA::IRGC 26367-2::[IRIS 313-10973]	IRIS 313-10973	IRGC 128064	ind2	A	T	T	11	HAP1
KAMRANGA::IRGC 26373-2::[IRIS 313-10974]	IRIS 313-10974	IRGC 128070	ind2	A	T	T	15	HAP1
LAKHSMI DIGHA::IRGC 26390-2::[IRIS 313-10976]	IRIS 313-10976	IRGC 132348	aus	A	T	T	20	HAP1
MATI CHAL::IRGC 26399-2::[IRIS 313-10977]	IRIS 313-10977	IRGC 128107	ind2	A	T	T	14	HAP1
PANI TORONG::IRGC 26411-1::[IRIS 313-10978]	IRIS 313-10978	IRGC 127713	indx	A	T	T	13	HAP1
DUDHSAR::IRGC 26458-1::[IRIS 313-10980]	IRIS 313-10980	IRGC 127344	admix	A	T	T	20	HAP1
JHUL DIGA::IRGC 26478-1::[IRIS 313-10981]	IRIS 313-10981	IRGC 127456	aus	A	T	T	17	HAP1
LUDI GOCHYA::IRGC 26504-2::[IRIS 313-10982]	IRIS 313-10982	IRGC 128100	ind2	A	T	T	13	HAP1
BOROJYOT::IRGC 26578-2::[IRIS 313-10983]	IRIS 313-10983	IRGC 128000	indx	A	T	T	24	HAP1
DUDHSAR::IRGC 26609-2::[IRIS 313-10984]	IRIS 313-10984	IRGC 128034	ind2	A	T	T	29	HAP1
GOBOL SAIL (BALAM)::IRGC 26624-2::[IRIS 313-10985]	IRIS 313-10985	IRGC 132424	ind2	A	T	T	14	HAP1
HALDI JAON::IRGC 26638-2::[IRIS 313-10986]	IRIS 313-10986	IRGC 128048	ind2	A	T	T	24	HAP1
BAKASI::IRGC 27074-1::[IRIS 313-10996]	IRIS 313-10996	IRGC 127204	indx	A	T	T	25	HAP1
CEMPO MANGGAR::IRGC 27107-1::[IRIS 313-10997]	IRIS 313-10997	IRGC 127250	ind3	A	T	T	13	HAP1
MAIRUL::IRGC 27170-1::[IRIS 313-11000]	IRIS 313-11000	IRGC 127591	ind3	A	T	T	11	HAP1
CO 36::IRGC 26847-2::[IRIS 313-10988]	IRIS 313-10988	IRGC 132422	indx	A	T	T	24	HAP1
PULU RENNI::IRGC 27386-1::[IRIS 313-11006]	IRIS 313-11006	IRGC 127747	ind3	A	T	T	16	HAP1
PULUT PUTIH::IRGC 27426-1::[IRIS 313-11010]	IRIS 313-11010	IRGC 127750	ind3	A	T	T	15	HAP1
SUNAR::IRGC 27470-1::[IRIS 313-11011]	IRIS 313-11011	IRGC 127830	indx	A	T	T	15	HAP1
BOTESWAR 2::IRGC 27536-1::[IRIS 313-11013]	IRIS 313-11013	IRGC 127236	aus	A	T	T	15	HAP1
CHAKILA::IRGC 27540-1::[IRIS 313-11014]	IRIS 313-11014	IRGC 127253	aus	A	T	T	25	HAP1
HANPA::IRGC 27547-2::[IRIS 313-11015]	IRIS 313-11015	IRGC 128050	aus	A	T	T	16	HAP1
GUTTI AKKULLU::IRGC 26850-2::[IRIS 313-10989]	IRIS 313-10989	IRGC 128046	ind2	A	T	T	19	HAP1
KACHILON::IRGC 27555-1::[IRIS 313-11016]	IRIS 313-11016	IRGC 128328	aus	A	T	T	14	HAP1
LOROI::IRGC 27567-1::[IRIS 313-11017]	IRIS 313-11017	IRGC 128369	aus	A	T	T	15	HAP1
MADISA::IRGC 27568-1::[IRIS 313-11018]	IRIS 313-11018	IRGC 127586	aus	A	T	T	20	HAP1
PORANG::IRGC 27577-1::[IRIS 313-11019]	IRIS 313-11019	IRGC 128436	aus	A	T	T	30	HAP1
BAMLA SUFFAID 320::IRGC 27776-1::[IRIS 313-11020]	IRIS 313-11020	IRGC 128236	aus	A	T	T	13	HAP1
BARA PASHAWARI 390::IRGC 27779-1::[IRIS 313-11021]	IRIS 313-11021	IRGC 127210	aro	A	T	T	21	HAP1
BASMATI SUFAID 100::IRGC 27791-1::[IRIS 313-11022]	IRIS 313-11022	IRGC 135737	aro	A	T	T	20	HAP1
BASMATI SURKH 161::IRGC 27797-1::[IRIS 313-11023]	IRIS 313-11023	IRGC 127214	aro	A	T	T	18	HAP1
BEGMI 135::IRGC 27845-1::[IRIS 313-11024]	IRIS 313-11024	IRGC 127217	aus	A	T	T	25	HAP1
BALIBUD::IRGC 26871-1::[IRIS 313-10990]	IRIS 313-10990	IRGC 127206	indx	A	T	T	15	HAP1
HANSRAJ::IRGC 27936-2::[IRIS 313-11026]	IRIS 313-11026	IRGC 132336	aro	A	T	T	18	HAP1
MOTIA::IRGC 28036-1::[IRIS 313-11028]	IRIS 313-11028	IRGC 128393	aus	A	T	T	16	HAP1
MUSHKAN 340 A::IRGC 28073-1::[IRIS 313-11029]	IRIS 313-11029	IRGC 127641	aus	A	T	T	15	HAP1
NAWAN SATHRA BAGAR 344::IRGC 28079-1::[IRIS 313-11031]	IRIS 313-11031	IRGC 128403	aus	A	T	T	14	HAP1
SANTHI 206::IRGC 28215-1::[IRIS 313-11034]	IRIS 313-11034	IRGC 127786	aus	A	T	T	20	HAP1
ZIRA SHAHI::IRGC 28327-1::[IRIS 313-11035]	IRIS 313-11035	IRGC 128513	admix	A	T	T	19	HAP1
34::IRGC 28371-2::[IRIS 313-11036]	IRIS 313-11036	IRGC 127919	aus	A	T	T	20	HAP1
421::IRGC 28458-1::[IRIS 313-11037]	IRIS 313-11037	IRGC 128211	aus	A	T	T	20	HAP1
AI NAN TSAO 39::IRGC 28461-2::[IRIS 313-11038]	IRIS 313-11038	IRGC 127924	ind1A	A	T	T	22	HAP1
KWANG LU AI 4::IRGC 28480-2::[IRIS 313-11039]	IRIS 313-11039	IRGC 128093	ind1A	A	T	T	12	HAP1
POONGAR::IRGC 28611-1::[IRIS 313-11041]	IRIS 313-11041	IRGC 127738	ind2	A	T	T	21	HAP1
BENGKA KERSEK::IRGC 28666-1::[IRIS 313-11043]	IRIS 313-11043		ind3	A	T	T	18	HAP1
AUS 84::IRGC 28947-2::[IRIS 313-11047]	IRIS 313-11047	IRGC 127977	aus	A	T	T	25	HAP1
AUS 171::IRGC 29004-1::[IRIS 313-11048]	IRIS 313-11048	IRGC 127178	aus	A	T	T	25	HAP1
AUS 219::IRGC 29031-1::[IRIS 313-11049]	IRIS 313-11049	IRGC 127179	aus	A	T	T	23	HAP1
AUS 233::IRGC 29036-1::[IRIS 313-11050]	IRIS 313-11050	IRGC 127180	aus	A	T	T	25	HAP1
AUS 242::IRGC 29040-1::[IRIS 313-11051]	IRIS 313-11051	IRGC 127181	aus	A	T	T	23	HAP1
AUS 278::IRGC 29068-1::[IRIS 313-11052]	IRIS 313-11052	IRGC 127182	aus	A	T	T	20	HAP1
AUS 282::IRGC 29072-1::[IRIS 313-11053]	IRIS 313-11053	IRGC 127183	aus	A	T	T	24	HAP1
AUS 295::IRGC 29083-1::[IRIS 313-11054]	IRIS 313-11054	IRGC 127184	aus	A	T	T	22	HAP1
AUS 301::IRGC 29089-1::[IRIS 313-11056]	IRIS 313-11056	IRGC 127186	aus	A	T	T	23	HAP1
AUS 308::IRGC 29096-1::[IRIS 313-11057]	IRIS 313-11057	IRGC 127187	aus	A	T	T	20	HAP1
AUS 329::IRGC 29116-1::[IRIS 313-11058]	IRIS 313-11058	IRGC 127188	aus	A	T	T	21	HAP1
AUS 344::IRGC 29131-1::[IRIS 313-11059]	IRIS 313-11059	IRGC 127189	aus	A	T	T	23	HAP1
AUS 359::IRGC 29146-2::[IRIS 313-11060]	IRIS 313-11060	IRGC 132322	aus	A	T	T	22	HAP1
AUS 449::IRGC 29230-1::[IRIS 313-11061]	IRIS 313-11061	IRGC 127190	aus	A	T	T	15	HAP1
BEGUNBICHI 33::IRGC 29260-1::[IRIS 313-11062]	IRIS 313-11062	IRGC 127218	aro	A	T	T	23	HAP1
BORO 70-2::IRGC 29283-1::[IRIS 313-11063]	IRIS 313-11063	IRGC 135741	aus	A	T	T	28	HAP1
BORO 275::IRGC 29294-2::[IRIS 313-11064]	IRIS 313-11064	IRGC 132306	aus	A	T	T	23	HAP1
BORO 394::IRGC 29297-2::[IRIS 313-11065]	IRIS 313-11065	IRGC 132326	aus	A	T	T	31	HAP1
GASMAL 339::IRGC 29333-1::[IRIS 313-11066]	IRIS 313-11066	IRGC 127381	admix	A	T	T	18	HAP1
KALIBORO 600::IRGC 29367-1::[IRIS 313-11067]	IRIS 313-11067	IRGC 127481	aus	A	T	T	21	HAP1
PANKAIT 31::IRGC 29377-1::[IRIS 313-11068]	IRIS 313-11068	IRGC 128426	aro	A	T	T	25	HAP1
TUPA 15-3::IRGC 29416-2::[IRIS 313-11069]	IRIS 313-11069	IRGC 128197	aro	A	T	T	12	HAP1
TUPA::IRGC 29432-1::[IRIS 313-11070]	IRIS 313-11070	IRGC 127239	admix	A	T	T	21	HAP1
ASE BAKKA LOMPO::IRGC 26988-2::[IRIS 313-10995]	IRIS 313-10995	IRGC 127976	ind3	A	T	T	13	HAP1
LAI NOK KHA::IRGC 29604-2::[IRIS 313-11076]	IRIS 313-11076	IRGC 128094	ind3	A	T	T	12	HAP1
NON HAI::IRGC 29636-2::[IRIS 313-11078]	IRIS 313-11078	IRGC 132359	indx	A	T	T	12	HAP1
PHAN PHAE::IRGC 29652-2::[IRIS 313-11079]	IRIS 313-11079	IRGC 128132	ind3	A	T	T	16	HAP1
PHAE MEUN LAN::IRGC 29660-1::[IRIS 313-11080]	IRIS 313-11080	IRGC 128430	ind3	A	T	T	11	HAP1
SRAU THMOR::IRGC 29904-1::[IRIS 313-11089]	IRIS 313-11089	IRGC 127824	ind3	A	T	T	20	HAP1
KEO LAI::IRGC 29969-2::[IRIS 313-11090]	IRIS 313-11090	IRGC 128076	ind3	A	T	T	11	HAP1
KHAO NON::IRGC 30051-1::[IRIS 313-11091]	IRIS 313-11091	IRGC 127515	indx	A	T	T	18	HAP1
CADUNG SO BLOC 1::IRGC 30231-1::[IRIS 313-11096]	IRIS 313-11096	IRGC 135743	ind3	A	T	T	16	HAP1
KALAGNON::IRGC 30335-1::[IRIS 313-11097]	IRIS 313-11097	IRGC 127478	indx	A	T	T	14	HAP1
KOLUBA::IRGC 30463-1::[IRIS 313-11098]	IRIS 313-11098	IRGC 134993	ind3	A	T	T	14	HAP1
THAO LOUANG::IRGC 29688-2::[IRIS 313-11081]	IRIS 313-11081	IRGC 128184	ind3	A	T	T	12	HAP1
Y 115::IRGC 30856-2::[IRIS 313-11101]	IRIS 313-11101	IRGC 128202	indx	A	T	T	11	HAP1
B 12::IRGC 31293-1::[IRIS 313-11108]	IRIS 313-11108	IRGC 127194	ind3	A	T	T	17	HAP1
EA DAM HANG DOK::IRGC 29698-2::[IRIS 313-11082]	IRIS 313-11082	IRGC 128036	ind3	A	T	T	9	HAP1
SAYAM::IRGC 31538-2::[IRIS 313-11110]	IRIS 313-11110	IRGC 128159	ind2	A	T	T	13	HAP1
SAITA::IRGC 31618-1::[IRIS 313-11111]	IRIS 313-11111	IRGC 127778	aus	A	T	T	17	HAP1
HIJOL DIGA::IRGC 31655-1::[IRIS 313-11112]	IRIS 313-11112	IRGC 128308	aus	A	T	T	19	HAP1
KAL SHULI::IRGC 31665-2::[IRIS 313-11113]	IRIS 313-11113	IRGC 128069	ind2	A	T	T	13	HAP1
BIRUI SAIL::IRGC 31745-2::[IRIS 313-11114]	IRIS 313-11114	IRGC 132305	ind2	A	T	T	17	HAP1
KALA MUNA::IRGC 31832-2::[IRIS 313-11115]	IRIS 313-11115	IRGC 128066	ind2	A	T	T	15	HAP1
KORTIK KAIKA::IRGC 31841-1::[IRIS 313-11116]	IRIS 313-11116	IRGC 127532	aus	A	T	T	14	HAP1
SOC NAU (BIEN THE)::IRGC 32074-1::[IRIS 313-11118]	IRIS 313-11118	IRGC 135797	ind3	A	T	T	12	HAP1
EA TIA::IRGC 29713-2::[IRIS 313-11083]	IRIS 313-11083	IRGC 132248	ind3	A	T	T	10	HAP1
GURULEY::IRGC 32441-1::[IRIS 313-11120]	IRIS 313-11120	IRGC 127396	ind2	A	T	T	16	HAP1
IR 1813-694-2::IRGC 32656-2::[IRIS 313-11122]	IRIS 313-11122	IRGC 128059	ind1B	A	T	T	13	HAP1
BAZAIL 975::IRGC 32816-2::[IRIS 313-11123]	IRIS 313-11123	IRGC 127990	aus	A	T	T	12	HAP1
ANBAW::IRGC 32932-2::[IRIS 313-11126]	IRIS 313-11126	IRGC 127926	indx	A	T	T	12	HAP1
GOKAUNG::IRGC 33079-2::[IRIS 313-11128]	IRIS 313-11128	IRGC 128045	indx	A	T	T	12	HAP1
HAORU::IRGC 33090-2::[IRIS 313-11129]	IRIS 313-11129	IRGC 128051	indx	A	T	T	14	HAP1
KALAI::IRGC 33151-2::[IRIS 313-11131]	IRIS 313-11131	IRGC 132254	indx	A	T	T	22	HAP1
KALALAN::IRGC 33154-2::[IRIS 313-11132]	IRIS 313-11132	IRGC 128065	indx	A	T	T	16	HAP1
LWANKHAN::IRGC 33330-1::[IRIS 313-11133]	IRIS 313-11133	IRGC 127582	ind3	A	T	T	12	HAP1
MANSAT 3::IRGC 33341-1::[IRIS 313-11134]	IRIS 313-11134	IRGC 135771	indx	A	T	T	20	HAP1
MAUNG NYO::IRGC 33351-2::[IRIS 313-11135]	IRIS 313-11135	IRGC 128108	ind3	A	T	T	13	HAP1
NGAKWE THETYIN::IRGC 33477-2::[IRIS 313-11136]	IRIS 313-11136	IRGC 128117	admix	A	T	T	15	HAP1
NGALONGYI::IRGC 33479-2::[IRIS 313-11137]	IRIS 313-11137	IRGC 128118	indx	A	T	T	15	HAP1
NGASEIN THEEDAT (C 30)::IRGC 33504-2::[IRIS 313-11138]	IRIS 313-11138	IRGC 128119	ind3	A	T	T	16	HAP1
KHAO HAE::IRGC 29773-3::[IRIS 313-11085]	IRIS 313-11085	IRGC 132273	indx	A	T	T	18	HAP1
NWACHI MANINE::IRGC 33531-2::[IRIS 313-11139]	IRIS 313-11139	IRGC 128120	indx	A	T	T	11	HAP1
PADAN::IRGC 33544-2::[IRIS 313-11140]	IRIS 313-11140	IRGC 128123	ind3	A	T	T	14	HAP1
SHWENI::IRGC 33686-2::[IRIS 313-11141]	IRIS 313-11141	IRGC 128161	indx	A	T	T	17	HAP1
SHWEPULAY::IRGC 33696-2::[IRIS 313-11142]	IRIS 313-11142	IRGC 128162	ind3	A	T	T	13	HAP1
TANBAUNG::IRGC 33732-2::[IRIS 313-11143]	IRIS 313-11143	IRGC 128180	indx	A	T	T	16	HAP1
TAUNGDI::IRGC 33746-2::[IRIS 313-11144]	IRIS 313-11144	IRGC 128181	indx	A	T	T	16	HAP1
THAKADE THEEDAT::IRGC 33772-2::[IRIS 313-11145]	IRIS 313-11145	IRGC 128183	ind3	A	T	T	14	HAP1
THEEDAT NGASEIN::IRGC 33779-2::[IRIS 313-11146]	IRIS 313-11146	IRGC 128185	indx	A	T	T	14	HAP1
TYB 11::IRGC 33821-2::[IRIS 313-11147]	IRIS 313-11147	IRGC 128198	indx	A	T	T	19	HAP1
YEBAW::IRGC 33875-2::[IRIS 313-11148]	IRIS 313-11148	IRGC 128203	ind3	A	T	T	11	HAP1
KHAO THAMA::IRGC 29838-2::[IRIS 313-11086]	IRIS 313-11086	IRGC 128087	ind3	A	T	T	11	HAP1
YODAYA::IRGC 33901-2::[IRIS 313-11149]	IRIS 313-11149	IRGC 128204	ind3	A	T	T	15	HAP1
ZEINGYI::IRGC 33923-2::[IRIS 313-11150]	IRIS 313-11150	IRGC 128206	ind3	A	T	T	13	HAP1
E 21::IRGC 33929-2::[IRIS 313-11151]	IRIS 313-11151	IRGC 128035	ind3	A	T	T	13	HAP1
AC 74::IRGC 33967-1::[IRIS 313-11152]	IRIS 313-11152	IRGC 127103	ind1A	A	T	T	11	HAP1
T KAUG PAO::IRGC 34182-1::[IRIS 313-11157]	IRIS 313-11157	IRGC 127863	ind1A	A	T	T	16	HAP1
NAN ERH AI 5::IRGC 34255-1::[IRIS 313-11158]	IRIS 313-11158	IRGC 127644	ind1A	A	T	T	16	HAP1
B 38::IRGC 34409-1::[IRIS 313-11160]	IRIS 313-11160	IRGC 127195	ind3	A	T	T	16	HAP1
SABRAN::IRGC 34630-1::[IRIS 313-11162]	IRIS 313-11162	IRGC 127775	ind1B	A	T	T	17	HAP1
NATEL BORO::IRGC 34749-1::[IRIS 313-11163]	IRIS 313-11163	IRGC 127652	aus	A	T	T	33	HAP1
BAK TULSI::IRGC 34831-1::[IRIS 313-11164]	IRIS 313-11164	IRGC 127205	aus	A	T	T	13	HAP1
BENA JHUPI::IRGC 34850-2::[IRIS 313-11165]	IRIS 313-11165	IRGC 127993	aus	A	T	T	14	HAP1
DUBRAJ::IRGC 34904-1::[IRIS 313-11167]	IRIS 313-11167	IRGC 127343	ind2	A	T	T	25	HAP1
KADA CHOPA::IRGC 34954-1::[IRIS 313-11168]	IRIS 313-11168	IRGC 127473	aus	A	T	T	13	HAP1
SRAU KHSAI::IRGC 29896-2::[IRIS 313-11088]	IRIS 313-11088	IRGC 128170	ind3	A	T	T	14	HAP1
KANAI BASHI::IRGC 34967-1::[IRIS 313-11169]	IRIS 313-11169	IRGC 131997	aus	A	T	T	14	HAP1
LAL TAURA::IRGC 35017-1::[IRIS 313-11170]	IRIS 313-11170	IRGC 127547	aus	A	T	T	19	HAP1
M 142::IRGC 35054-1::[IRIS 313-11171]	IRIS 313-11171	IRGC 127583	aus	A	T	T	21	HAP1
RANI BHOG::IRGC 35109-1::[IRIS 313-11172]	IRIS 313-11172	IRGC 127762	aus	A	T	T	12	HAP1
SADA AUS::IRGC 35117-1::[IRIS 313-11173]	IRIS 313-11173	IRGC 127776	aus	A	T	T	15	HAP1
CEMPO CINA::IRGC 35581-2::[IRIS 313-11182]	IRIS 313-11182	IRGC 128009	ind3	A	T	T	19	HAP1
PAIZ AMBARBU::IRGC 36179-1::[IRIS 313-11189]	IRIS 313-11189	IRGC 128424	admix	A	T	T	12	HAP1
RANRUWAN::IRGC 36360-1::[IRIS 313-11191]	IRIS 313-11191	IRGC 127763	aus	A	T	T	15	HAP1
BKN 7130-1017-2::IRGC 36531-2::[IRIS 313-11192]	IRIS 313-11192	IRGC 127997	ind3	A	T	T	17	HAP1
KHAO PAH 8-5-38::IRGC 36587-1::[IRIS 313-11194]	IRIS 313-11194	IRGC 135760	ind3	A	T	T	17	HAP1
DICULA::IRGC 36729-2::[IRIS 313-11196]	IRIS 313-11196	IRGC 132333	ind3	A	T	T	16	HAP1
K 17-9-1-1::IRGC 36778-1::[IRIS 313-11197]	IRIS 313-11197	IRGC 127471	indx	A	T	T	12	HAP1
SYNTHETIC SATIVA::IRGC 36842-2::[IRIS 313-11199]	IRIS 313-11199	IRGC 128176	indx	A	T	T	16	HAP1
BR 52-87-1::IRGC 36849-2::[IRIS 313-11200]	IRIS 313-11200	IRGC 128002	ind1B	A	T	T	24	HAP1
SONA AUS::IRGC 35160-1::[IRIS 313-11175]	IRIS 313-11175	IRGC 127821	aus	A	T	T	12	HAP1
GOCHIAGARI::IRGC 37086-2::[IRIS 313-11203]	IRIS 313-11203	IRGC 128044	ind2	A	T	T	18	HAP1
KARTIKHAMA::IRGC 37149-2::[IRIS 313-11204]	IRIS 313-11204	IRGC 128072	indx	A	T	T	17	HAP1
KAZALSAIL::IRGC 37161-2::[IRIS 313-11205]	IRIS 313-11205	IRGC 128075	ind2	A	T	T	13	HAP1
KUMRI::IRGC 37182-2::[IRIS 313-11206]	IRIS 313-11206	IRGC 128092	indx	A	T	T	11	HAP1
PAIRJAT::IRGC 37252-2::[IRIS 313-11207]	IRIS 313-11207	IRGC 128126	ind2	A	T	T	12	HAP1
PARIJAT::IRGC 37272-2::[IRIS 313-11208]	IRIS 313-11208	IRGC 128129	indx	A	T	T	18	HAP1
VADAI::IRGC 37341-1::[IRIS 313-11209]	IRIS 313-11209	IRGC 135806	ind2	A	T	T	12	HAP1
ZARBASAIL::IRGC 37346-1::[IRIS 313-11210]	IRIS 313-11210	IRGC 127911	aus	A	T	T	16	HAP1
KADAMSAIL::IRGC 37468-2::[IRIS 313-11211]	IRIS 313-11211	IRGC 128063	ind2	A	T	T	12	HAP1
SXC 216::IRGC 35175-1::[IRIS 313-11176]	IRIS 313-11176	IRGC 127831	indx	A	T	T	19	HAP1
KALOBONA::IRGC 37478-2::[IRIS 313-11212]	IRIS 313-11212	IRGC 132309	ind2	A	T	T	11	HAP1
NARIKEL BADI::IRGC 37550-1::[IRIS 313-11213]	IRIS 313-11213	IRGC 127648	aus	A	T	T	18	HAP1
SHITTA AMAN::IRGC 37596-1::[IRIS 313-11214]	IRIS 313-11214	IRGC 127799	aus	A	T	T	15	HAP1
KHAMA 1183::IRGC 37685-2::[IRIS 313-11216]	IRIS 313-11216	IRGC 128082	aus	A	T	T	11	HAP1
BADSHABHOG 4-60::IRGC 37793-2::[IRIS 313-11218]	IRIS 313-11218	IRGC 127982	aro	A	T	T	14	HAP1
BLACK 28-564::IRGC 37815-2::[IRIS 313-11219]	IRIS 313-11219	IRGC 127998	ind2	A	T	T	14	HAP1
CHITRAJ 14-134::IRGC 37837-2::[IRIS 313-11220]	IRIS 313-11220	IRGC 128015	ind2	A	T	T	12	HAP1
CYLINDRICAL 30-605::IRGC 37845-2::[IRIS 313-11221]	IRIS 313-11221	IRGC 128022	ind2	A	T	T	13	HAP1
DELI POCONG::IRGC 35265-1::[IRIS 313-11177]	IRIS 313-11177	IRGC 127309	indx	A	T	T	14	HAP1
DUDHSWAR 15-157::IRGC 37967-2::[IRIS 313-11222]	IRIS 313-11222	IRGC 132308	ind2	A	T	T	19	HAP1
OVAL RED 29 B 601::IRGC 38130-2::[IRIS 313-11223]	IRIS 313-11223	IRGC 128122	aro	A	T	T	15	HAP1
PATNAI 31-679::IRGC 38149-2::[IRIS 313-11224]	IRIS 313-11224	IRGC 128130	ind2	A	T	T	15	HAP1
SADAJIRA (DEEP STRAW) 16-194::IRGC 38251-2::[IRIS 313-11225]	IRIS 313-11225	IRGC 132265	indx	A	T	T	17	HAP1
SADAJIRA 19-258::IRGC 38293-2::[IRIS 313-11226]	IRIS 313-11226	IRGC 128153	ind2	A	T	T	14	HAP1
SADAJIRA 19-339::IRGC 38361-2::[IRIS 313-11228]	IRIS 313-11228	IRGC 128155	ind2	A	T	T	12	HAP1
STRAW 23-428::IRGC 38416-2::[IRIS 313-11229]	IRIS 313-11229	IRGC 128171	ind2	A	T	T	19	HAP1
STRAW 23-438::IRGC 38426-2::[IRIS 313-11230]	IRIS 313-11230	IRGC 128172	ind2	A	T	T	13	HAP1
STRAW 23-471::IRGC 38456-1::[IRIS 313-11231]	IRIS 313-11231	IRGC 135799	ind2	A	T	T	12	HAP1
RUJAK DANAN::IRGC 35446-2::[IRIS 313-11178]	IRIS 313-11178	IRGC 128152	ind3	A	T	T	11	HAP1
R 146::IRGC 38606-1::[IRIS 313-11232]	IRIS 313-11232	IRGC 128442	aus	A	T	T	12	HAP1
SPR 7284-57-5::IRGC 38649-1::[IRIS 313-11233]	IRIS 313-11233	IRGC 127823	ind1B	A	T	T	21	HAP1
LIGUNGTUNG::IRGC 38786-1::[IRIS 313-11234]	IRIS 313-11234	IRGC 127563	indx	A	T	T	12	HAP1
PINILING DANIEL::IRGC 38828-2::[IRIS 313-11235]	IRIS 313-11235	IRGC 128137	indx	A	T	T	13	HAP1
LIONG ORN::IRGC 38875-2::[IRIS 313-11236]	IRIS 313-11236	IRGC 128523	ind3	A	T	T	9	HAP1
TAICHUNG SEN YU 214::IRGC 38899-1::[IRIS 313-11237]	IRIS 313-11237	IRGC 127835	ind1B	A	T	T	11	HAP1
B 737 G-KN-23-1::IRGC 39203-2::[IRIS 313-11239]	IRIS 313-11239	IRGC 127978	indx	A	T	T	14	HAP1
CR 157-392-4::IRGC 39247-2::[IRIS 313-11240]	IRIS 313-11240	IRGC 128020	indx	A	T	T	17	HAP1
BR 116-3B-53::IRGC 39559-2::[IRIS 313-11241]	IRIS 313-11241	IRGC 128001	ind2	A	T	T	22	HAP1
SI OMPAN LAMA::IRGC 35481-1::[IRIS 313-11179]	IRIS 313-11179	IRGC 127810	ind3	A	T	T	12	HAP1
OR 117-8::IRGC 39680-2::[IRIS 313-11242]	IRIS 313-11242	IRGC 128121	ind2	A	T	T	14	HAP1
RATNAGIRI 45-2::IRGC 39709-1::[IRIS 313-11243]	IRIS 313-11243	IRGC 127765	admix	A	T	T	15	HAP1
RP 20-12::IRGC 40031-2::[IRIS 313-11245]	IRIS 313-11245	IRGC 128151	indx	A	T	T	12	HAP1
RP 1153-20-14::IRGC 40131-2::[IRIS 313-11247]	IRIS 313-11247	IRGC 132431	indx	A	T	T	13	HAP1
IR 4535-PP 23-6-8-1::IRGC 40402-2::[IRIS 313-11249]	IRIS 313-11249	IRGC 132341	indx	A	T	T	21	HAP1
IR 9560-2-6-3::IRGC 40451-1::[IRIS 313-11250]	IRIS 313-11250	IRGC 127441	ind1B	A	T	T	18	HAP1
IR 4500-5-1-1::IRGC 40552-2::[IRIS 313-11251]	IRIS 313-11251	IRGC 132340	ind1B	A	T	T	19	HAP1
SIPULUIK ARANG::IRGC 35488-2::[IRIS 313-11180]	IRIS 313-11180	IRGC 128166	ind3	A	T	T	18	HAP1
TIEN SOM::IRGC 40759-2::[IRIS 313-11254]	IRIS 313-11254	IRGC 128186	ind3	A	T	T	12	HAP1
ARC 7056::IRGC 40914-1::[IRIS 313-11255]	IRIS 313-11255	IRGC 127167	indx	A	T	T	17	HAP1
ARC 12411::IRGC 41047-2::[IRIS 313-11256]	IRIS 313-11256	IRGC 127941	indx	A	T	T	15	HAP1
ARC 13502::IRGC 41126-2::[IRIS 313-11258]	IRIS 313-11258	IRGC 127948	aro	A	T	T	26	HAP1
ARC 13515::IRGC 41134-2::[IRIS 313-11259]	IRIS 313-11259	IRGC 127949	aro	A	T	T	20	HAP1
ARC 13591::IRGC 41177-2::[IRIS 313-11260]	IRIS 313-11260	IRGC 127950	indx	A	T	T	15	HAP1
ARC 13785::IRGC 41218-2::[IRIS 313-11261]	IRIS 313-11261	IRGC 127951	indx	A	T	T	15	HAP1
TAMBA PERAK::IRGC 35534-2::[IRIS 313-11181]	IRIS 313-11181	IRGC 128179	ind3	A	T	T	12	HAP1
ARC 13888::IRGC 41288-2::[IRIS 313-11262]	IRIS 313-11262	IRGC 127952	indx	A	T	T	18	HAP1
ARC 13919::IRGC 41313-2::[IRIS 313-11263]	IRIS 313-11263	IRGC 127953	indx	A	T	T	14	HAP1
ARC 13934::IRGC 41325-2::[IRIS 313-11264]	IRIS 313-11264	IRGC 132241	indx	A	T	T	14	HAP1
ARC 14150::IRGC 41435-2::[IRIS 313-11265]	IRIS 313-11265	IRGC 132242	aus	A	T	T	11	HAP1
ARC 14347::IRGC 41517-2::[IRIS 313-11266]	IRIS 313-11266	IRGC 127955	indx	A	T	T	14	HAP1
ARC 14975::IRGC 41848-1::[IRIS 313-11275]	IRIS 313-11275	IRGC 127156	indx	A	T	T	23	HAP1
ARC 15063::IRGC 41909-2::[IRIS 313-11276]	IRIS 313-11276	IRGC 132319	indx	A	T	T	19	HAP1
ARC 15129::IRGC 41938-1::[IRIS 313-11277]	IRIS 313-11277	IRGC 127157	aus	A	T	T	14	HAP1
ARC 15455::IRGC 42040-2::[IRIS 313-11279]	IRIS 313-11279	IRGC 127967	indx	A	T	T	17	HAP1
ARC 15486::IRGC 42055-1::[IRIS 313-11280]	IRIS 313-11280	IRGC 135735	indx	A	T	T	24	HAP1
ARC 15505::IRGC 42066-1::[IRIS 313-11281]	IRIS 313-11281	IRGC 131967	ind1A	A	T	T	15	HAP1
ARC 15589::IRGC 42096-2::[IRIS 313-11282]	IRIS 313-11282	IRGC 132243	ind2	A	T	T	11	HAP1
ARC 15743::IRGC 42127-2::[IRIS 313-11283]	IRIS 313-11283	IRGC 132320	indx	A	T	T	13	HAP1
ARC 18001::IRGC 42195-2::[IRIS 313-11284]	IRIS 313-11284	IRGC 135638	indx	A	T	T	15	HAP1
ARC 14358::IRGC 41523-2::[IRIS 313-11267]	IRIS 313-11267	IRGC 127956	ind2	A	T	T	29	HAP1
ARC 18325::IRGC 42399-1::[IRIS 313-11286]	IRIS 313-11286	IRGC 135736	indx	A	T	T	13	HAP1
ARC 18371::IRGC 42423-2::[IRIS 313-11287]	IRIS 313-11287	IRGC 127969	indx	A	T	T	11	HAP1
ARC 18434::IRGC 42429-2::[IRIS 313-11288]	IRIS 313-11288	IRGC 127970	indx	A	T	T	16	HAP1
ARC 18578::IRGC 42459-2::[IRIS 313-11289]	IRIS 313-11289	IRGC 127971	aro	A	T	T	18	HAP1
ARC 6579::IRGC 42510-1::[IRIS 313-11290]	IRIS 313-11290	IRGC 127165	admix	A	T	T	16	HAP1
ARC 7425::IRGC 42538-1::[IRIS 313-11291]	IRIS 313-11291	IRGC 127170	aus	A	T	T	15	HAP1
ARC 10120::IRGC 42557-2::[IRIS 313-11292]	IRIS 313-11292	IRGC 127929	indx	A	T	T	18	HAP1
ARC 10975::IRGC 42611-2::[IRIS 313-11293]	IRIS 313-11293	IRGC 127934	aro	A	T	T	18	HAP1
ARC 11245::IRGC 42651-2::[IRIS 313-11294]	IRIS 313-11294	IRGC 127936	ind2	A	T	T	20	HAP1
ARC 14398::IRGC 41544-2::[IRIS 313-11268]	IRIS 313-11268	IRGC 127957	aro	A	T	T	19	HAP1
ARC 11397::IRGC 42664-1::[IRIS 313-11295]	IRIS 313-11295	IRGC 127137	admix	A	T	T	14	HAP1
ARC 12800::IRGC 42720-2::[IRIS 313-11296]	IRIS 313-11296	IRGC 127945	indx	A	T	T	15	HAP1
ARC 13544::IRGC 42743-1::[IRIS 313-11298]	IRIS 313-11298	IRGC 127152	aus	A	T	T	20	HAP1
ARC 14299::IRGC 42889-2::[IRIS 313-11299]	IRIS 313-11299	IRGC 127954	indx	A	T	T	13	HAP1
ARC 14709::IRGC 42976-2::[IRIS 313-11300]	IRIS 313-11300	IRGC 127960	ind2	A	T	T	13	HAP1
ARC 14868::IRGC 43009-2::[IRIS 313-11301]	IRIS 313-11301	IRGC 127963	ind2	A	T	T	14	HAP1
ARC 15097::IRGC 43053-1::[IRIS 313-11303]	IRIS 313-11303	IRGC 128228	indx	A	T	T	17	HAP1
ARC 15163::IRGC 43106-1::[IRIS 313-11304]	IRIS 313-11304	IRGC 127158	indx	A	T	T	14	HAP1
ARC 14632::IRGC 41650-2::[IRIS 313-11269]	IRIS 313-11269	IRGC 127958	indx	A	T	T	16	HAP1
ARC 15385::IRGC 43174-1::[IRIS 313-11306]	IRIS 313-11306	IRGC 127159	indx	A	T	T	17	HAP1
ARC 15387::IRGC 43175-2::[IRIS 313-11307]	IRIS 313-11307	IRGC 127965	indx	A	T	T	16	HAP1
ARC 15403::IRGC 43183-2::[IRIS 313-11308]	IRIS 313-11308	IRGC 127966	ind2	A	T	T	16	HAP1
ARC 15862::IRGC 43242-1::[IRIS 313-11309]	IRIS 313-11309	IRGC 128229	indx	A	T	T	15	HAP1
ARC 15929::IRGC 43269-2::[IRIS 313-11310]	IRIS 313-11310	IRGC 127968	ind2	A	T	T	12	HAP1
PADI HITAM::IRGC 43496-1::[IRIS 313-11312]	IRIS 313-11312	IRGC 135781	ind3	A	T	T	16	HAP1
ARC 14663::IRGC 41671-2::[IRIS 313-11270]	IRIS 313-11270	IRGC 127959	aro	A	T	T	13	HAP1
PENDEK LAYUNG::IRGC 43542-2::[IRIS 313-11315]	IRIS 313-11315	IRGC 128131	ind3	A	T	T	15	HAP1
RANTAT::IRGC 43563-1::[IRIS 313-11316]	IRIS 313-11316	IRGC 135790	ind3	A	T	T	15	HAP1
SI RANTING::IRGC 43645-2::[IRIS 313-11317]	IRIS 313-11317	IRGC 128167	ind3	A	T	T	13	HAP1
TUBU::IRGC 43677-2::[IRIS 313-11318]	IRIS 313-11318	IRGC 128195	ind3	A	T	T	12	HAP1
GANDHISAIL::IRGC 43826-2::[IRIS 313-11321]	IRIS 313-11321	IRGC 128043	ind2	A	T	T	14	HAP1
JASURE AUS::IRGC 43860-1::[IRIS 313-11322]	IRIS 313-11322	IRGC 127449	aus	A	T	T	19	HAP1
JHORA::IRGC 43862-1::[IRIS 313-11323]	IRIS 313-11323	IRGC 127455	aus	A	T	T	26	HAP1
KALABOKRI::IRGC 43872-1::[IRIS 313-11324]	IRIS 313-11324	IRGC 127477	aus	A	T	T	18	HAP1
ARC 14737::IRGC 41729-2::[IRIS 313-11271]	IRIS 313-11271	IRGC 127961	ind2	A	T	T	16	HAP1
BLM 70::IRGC 43989-1::[IRIS 313-11325]	IRIS 313-11325	IRGC 135739	indx	A	T	T	26	HAP1
BR 51-115-4::IRGC 43999-1::[IRIS 313-11326]	IRIS 313-11326	IRGC 127237	indx	A	T	T	19	HAP1
JAO' HAWN MAE JAN::IRGC 44022-2::[IRIS 313-11327]	IRIS 313-11327	IRGC 128061	ind3	A	T	T	12	HAP1
ALAMINOS::IRGC 44268-2::[IRIS 313-11330]	IRIS 313-11330	IRGC 132236	ind3	A	T	T	16	HAP1
ARC 14756::IRGC 41736-1::[IRIS 313-11272]	IRIS 313-11272	IRGC 127153	aus	A	T	T	18	HAP1
INANUPAN::IRGC 44461-2::[IRIS 313-11335]	IRIS 313-11335	IRGC 132339	ind2	A	T	T	13	HAP1
LOBANG (WHITE)::IRGC 44548-2::[IRIS 313-11338]	IRIS 313-11338	IRGC 128097	indx	A	T	T	16	HAP1
MILAGROSA::IRGC 44634-2::[IRIS 313-11339]	IRIS 313-11339	IRGC 128109	ind2	A	T	T	20	HAP1
MINDANAO::IRGC 44642-2::[IRIS 313-11341]	IRIS 313-11341	IRGC 128110	ind3	A	T	T	14	HAP1
PURTOK (MALAGKIT)::IRGC 44707-2::[IRIS 313-11343]	IRIS 313-11343	IRGC 132263	ind3	A	T	T	13	HAP1
ARC 14860::IRGC 41793-2::[IRIS 313-11273]	IRIS 313-11273	IRGC 127962	indx	A	T	T	15	HAP1
WAGWAG::IRGC 44802-1::[IRIS 313-11345]	IRIS 313-11345	IRGC 127891	indx	A	T	T	19	HAP1
WAGWAG RAOIS::IRGC 44805-1::[IRIS 313-11347]	IRIS 313-11347	IRGC 127892	indx	A	T	T	9	HAP1
AUS PADDY (RED)::IRGC 44978-1::[IRIS 313-11348]	IRIS 313-11348	IRGC 127192	aus	A	T	T	19	HAP1
BACHHAIKALMA::IRGC 45003-2::[IRIS 313-11349]	IRIS 313-11349	IRGC 127980	ind2	A	T	T	16	HAP1
BAJAL::IRGC 45024-2::[IRIS 313-11350]	IRIS 313-11350	IRGC 127983	aro	A	T	T	18	HAP1
BANCHI::IRGC 45055-2::[IRIS 313-11351]	IRIS 313-11351	IRGC 127986	ind2	A	T	T	18	HAP1
CHILE BORO::IRGC 45297-2::[IRIS 313-11353]	IRIS 313-11353	IRGC 128013	aus	A	T	T	17	HAP1
CAC 75::IRGC 45352-2::[IRIS 313-11354]	IRIS 313-11354	IRGC 128008	ind2	A	T	T	20	HAP1
ARC 14901::IRGC 41811-1::[IRIS 313-11274]	IRIS 313-11274	IRGC 127155	aus	A	T	T	15	HAP1
CN 44-40-7::IRGC 45368-1::[IRIS 313-11355]	IRIS 313-11355	IRGC 127286	indx	A	T	T	12	HAP1
CR 579-1-3::IRGC 45443-2::[IRIS 313-11357]	IRIS 313-11357	IRGC 128021	ind1B	A	T	T	19	HAP1
DADKHANI::IRGC 45454-2::[IRIS 313-11358]	IRIS 313-11358	IRGC 128023	ind2	A	T	T	16	HAP1
DAHARNAGRA::IRGC 45465-2::[IRIS 313-11359]	IRIS 313-11359	IRGC 128024	ind2	A	T	T	16	HAP1
KALIKALMA::IRGC 45996-2::[IRIS 313-11361]	IRIS 313-11361	IRGC 128067	ind2	A	T	T	15	HAP1
KEYA NUNIA::IRGC 46117-2::[IRIS 313-11362]	IRIS 313-11362	IRGC 128080	aro	A	T	T	20	HAP1
KHEJURTHUPI::IRGC 46137-2::[IRIS 313-11363]	IRIS 313-11363	IRGC 128089	ind2	A	T	T	15	HAP1
KHIRPULI::IRGC 46143-1::[IRIS 313-11364]	IRIS 313-11364	IRGC 135761	indx	A	T	T	18	HAP1
LANJALI::IRGC 46236-2::[IRIS 313-11365]	IRIS 313-11365	IRGC 128095	indx	A	T	T	18	HAP1
MAKARANDASAIL::IRGC 46289-2::[IRIS 313-11367]	IRIS 313-11367	IRGC 128103	ind2	A	T	T	15	HAP1
PANIKELASH::IRGC 46500-2::[IRIS 313-11368]	IRIS 313-11368	IRGC 128128	ind2	A	T	T	16	HAP1
RANACHANDRABHOG::IRGC 46567-2::[IRIS 313-11369]	IRIS 313-11369	IRGC 128146	ind2	A	T	T	15	HAP1
SACHI::IRGC 46612-2::[IRIS 313-11370]	IRIS 313-11370	IRGC 132368	ind2	A	T	T	15	HAP1
SATHI::IRGC 46659-1::[IRIS 313-11371]	IRIS 313-11371	IRGC 127788	aus	A	T	T	13	HAP1
SUFALDHULA::IRGC 46698-2::[IRIS 313-11372]	IRIS 313-11372	IRGC 128173	ind2	A	T	T	17	HAP1
T 3::IRGC 46760-2::[IRIS 313-11373]	IRIS 313-11373	IRGC 128177	aro	A	T	T	17	HAP1
W 398::IRGC 46787-1::[IRIS 313-11374]	IRIS 313-11374	IRGC 127889	aus	A	T	T	15	HAP1
CODE NO 31225::IRGC 46865-2::[IRIS 313-11375]	IRIS 313-11375	IRGC 128018	aro	A	T	T	13	HAP1
AMARILLO::IRGC 47120-1::[IRIS 313-11377]	IRIS 313-11377	IRGC 127119	indx	A	T	T	21	HAP1
LINANGAN::IRGC 47255-2::[IRIS 313-11381]	IRIS 313-11381	IRGC 132351	ind3	A	T	T	19	HAP1
CHIEM NGAN::IRGC 47488-1::[IRIS 313-11383]	IRIS 313-11383	IRGC 127274	indx	A	T	T	16	HAP1
IR 9747 SEL::IRGC 47695-1::[IRIS 313-11385]	IRIS 313-11385	IRGC 127442	indx	A	T	T	14	HAP1
KHAO DAWK MALI TIA::IRGC 47773-2::[IRIS 313-11386]	IRIS 313-11386	IRGC 128083	ind3	A	T	T	30	HAP1
GLAM::IRGC 47978-2::[IRIS 313-11388]	IRIS 313-11388	IRGC 132250	ind3	A	T	T	15	HAP1
NAH MOI::IRGC 48353-2::[IRIS 313-11390]	IRIS 313-11390	IRGC 128114	ind3	A	T	T	27	HAP1
NIAW DAM::IRGC 48387-2::[IRIS 313-11391]	IRIS 313-11391	IRGC 132260	ind3	A	T	T	16	HAP1
SA MER::IRGC 48454-2::[IRIS 313-11392]	IRIS 313-11392	IRGC 128156	ind3	A	T	T	18	HAP1
SAWNG RUANG::IRGC 48458-2::[IRIS 313-11393]	IRIS 313-11393	IRGC 132267	ind3	A	T	T	17	HAP1
INDO NO 13030::IRGC 48630-2::[IRIS 313-11394]	IRIS 313-11394	IRGC 128057	indx	A	T	T	16	HAP1
INDO NO 13075::IRGC 48665-1::[IRIS 313-11395]	IRIS 313-11395	IRGC 135755	ind3	A	T	T	14	HAP1
RAYDHAN 1::IRGC 49127-2::[IRIS 313-11399]	IRIS 313-11399	IRGC 128148	indx	A	T	T	19	HAP1
MOTANGA::IRGC 49242-2::[IRIS 313-11401]	IRIS 313-11401	IRGC 128113	aro	A	T	T	31	HAP1
SUITE JORA::IRGC 49257-2::[IRIS 313-11402]	IRIS 313-11402	IRGC 128174	indx	A	T	T	13	HAP1
AEB 368 RIP P TYPE ADT::IRGC 49359-2::[IRIS 313-11403]	IRIS 313-11403	IRGC 127923	indx	A	T	T	15	HAP1
APYO DAW GYI::IRGC 49386-2::[IRIS 313-11405]	IRIS 313-11405	IRGC 132238	ind3	A	T	T	23	HAP1
A 28-6::IRGC 49409-2::[IRIS 313-11406]	IRIS 313-11406	IRGC 127921	ind3	A	T	T	18	HAP1
CHITRAKALI::IRGC 49524-2::[IRIS 313-11408]	IRIS 313-11408	IRGC 128016	ind2	A	T	T	13	HAP1
CUTTACK 29::IRGC 49573-1::[IRIS 313-11409]	IRIS 313-11409	IRGC 127289	ind2	A	T	T	18	HAP1
C 28-16::IRGC 49580-1::[IRIS 313-11410]	IRIS 313-11410	IRGC 132393	indx	A	T	T	22	HAP1
KALAR KAR::IRGC 49737-2::[IRIS 313-11413]	IRIS 313-11413	IRGC 132420	aus	A	T	T	15	HAP1
KARUNJEERAGA SAMBA::IRGC 49774-1::[IRIS 313-11414]	IRIS 313-11414	IRGC 127495	indx	A	T	T	16	HAP1
KONAMANI::IRGC 49806-1::[IRIS 313-11416]	IRIS 313-11416	IRGC 127529	ind2	A	T	T	13	HAP1
LAWANGAI::IRGC 49850-2::[IRIS 313-11417]	IRIS 313-11417	IRGC 132256	admix	A	T	T	15	HAP1
MATALI::IRGC 49891-2::[IRIS 313-11418]	IRIS 313-11418	IRGC 128106	ind2	A	T	T	18	HAP1
PISINI::IRGC 50035-2::[IRIS 313-11420]	IRIS 313-11420	IRGC 128138	ind2	A	T	T	15	HAP1
TULASIBAS::IRGC 50192-2::[IRIS 313-11421]	IRIS 313-11421	IRGC 128196	ind2	A	T	T	27	HAP1
C 1016-1::IRGC 50368-1::[IRIS 313-11423]	IRIS 313-11423	IRGC 127243	indx	A	T	T	14	HAP1
CIWINI SML::IRGC 50642-1::[IRIS 313-9939]	IRIS 313-9939	IRGC 121316	admix	G	C	A	18	HAP2
DOM ZARD::[IRIS 313-8747]	IRIS 313-8747	IRGC 117466	aro	G	C	A	18	HAP2
68-2::IRGC 14546-1::[IRIS 313-8399]	IRIS 313-8399	IRGC 126113	temp	G	C	A	13	HAP2
WIR 1072::IRGC 57496-1::[IRIS 313-8890]	IRIS 313-8890	IRGC 121541	temp	G	C	A	12	HAP2
SHINCHIKU IKU 103::IRGC 10430-1::[IRIS 313-9346]	IRIS 313-9346	IRGC 121501	temp	G	C	A	15	HAP2
AMARELO::IRGC 9389-1::[IRIS 313-9814]	IRIS 313-9814	IRGC 121249	temp	G	C	A	10	HAP2
NABESHI::[IRIS 313-8927]	IRIS 313-8927	IRGC 117535	subtrop	G	C	A	20	HAP2
WANICA::IRGC 3394-1::[IRIS 313-9519]	IRIS 313-9519	IRGC 125936	trop	G	C	A	10	HAP2
KETAN MENAH::IRGC 48733-1::[IRIS 313-10152]	IRIS 313-10152	IRGC 125798	trop	G	C	A	11	HAP2
COLOMBIA 1::IRGC 116970-1::[IRIS 313-10272]	IRIS 313-10272	IRGC 125714	japx	G	C	A	10	HAP2
KOSAGI::IRGC 57692-1::[IRIS 313-8769]	IRIS 313-8769	IRGC 126225	trop	G	C	A	15	HAP2
ARC 11430 B::IRGC 14567-1::[IRIS 313-8999]	IRIS 313-8999	IRGC 125640	subtrop	G	C	A	10	HAP2
81 A 32::IRGC 60162-1::[IRIS 313-9140]	IRIS 313-9140	IRGC 125631	temp	G	C	A	14	HAP2
BOTOHAVANA MENA::IRGC 69349-1::[IRIS 313-10041]	IRIS 313-10041	IRGC 126049	trop	G	C	A	18	HAP2
IR 62266-42-6-2::[IRIS 313-8232]	IRIS 313-8232	IRGC 117597	trop	G	C	A	11	HAP2
7507-137::IRGC 40081-1::[IRIS 313-9438]	IRIS 313-9438	IRGC 121242	temp	G	C	A	18	HAP2
AI DA ZHONG::IRGC 59348-1::[IRIS 313-9724]	IRIS 313-9724	IRGC 121246	temp	G	C	A	20	HAP2
OEIRAS::IRGC 286-1::[IRIS 313-9759]	IRIS 313-9759	IRGC 125860	temp	G	C	A	20	HAP2
PI 282203::IRGC 16292-1::[IRIS 313-9880]	IRIS 313-9880	IRGC 121471	temp	G	C	A	11	HAP2
CHIRGUA 1 I 22::IRGC 3408-1::[IRIS 313-9267]	IRIS 313-9267	IRGC 125703	trop	G	C	A	10	HAP2
DEO KITAN::IRGC 47197-1::[IRIS 313-9928]	IRIS 313-9928	IRGC 126057	trop	G	C	A	12	HAP2
LIMBAYAN::IRGC 71556-1::[IRIS 313-9558]	IRIS 313-9558	IRGC 126302	trop	G	C	A	15	HAP2
SD 120 SELN (CI 12320)::IRGC 1667-1::[IRIS 313-8745]	IRIS 313-8745	IRGC 126087	trop	G	C	A	20	HAP2
CHIANAN 8::IRGC 90-1::[IRIS 313-9703]	IRIS 313-9703	IRGC 125701	temp	G	C	A	25	HAP2
RAZZA 77::IRGC 3130-1::[IRIS 313-9770]	IRIS 313-9770		temp	G	C	A		HAP2
KOPANCSI KEREK::IRGC 9305-1::[IRIS 313-9811]	IRIS 313-9811	IRGC 125808	temp	G	C	A	12	HAP2
OS 4::[IRIS 313-8523]	IRIS 313-8523	IRGC 117543	trop	G	C	A	12	HAP2
INITLOG DALAG::IRGC 67436-1::[IRIS 313-9616]	IRIS 313-9616	IRGC 127051	trop	G	C	A	10	HAP2
GERDEH::[IRIS 313-8256]	IRIS 313-8256	IRGC 117474	japx	G	C	A	16	HAP2
BLICCA::IRGC 47151-1::[IRIS 313-8356]	IRIS 313-8356	IRGC 126188	trop	G	C	A	7	HAP2
NEP NGAU::IRGC 78369-1::[IRIS 313-8735]	IRIS 313-8735	IRGC 126074	japx	G	C	A	17	HAP2
571::IRGC 48493-1::[IRIS 313-8872]	IRIS 313-8872	IRGC 125630	japx	G	C	A	15	HAP2
TSCHINANANGKA::IRGC 64935-1::[IRIS 313-9048]	IRIS 313-9048	IRGC 125930	subtrop	G	C	A	12	HAP2
TAKAO MOCHI::IRGC 2564-1::[IRIS 313-9081]	IRIS 313-9081	IRGC 125915	temp	G	C	A	15	HAP2
RIMBUN::IRGC 43741-1::[IRIS 313-9239]	IRIS 313-9239	IRGC 126268	trop	G	C	A	16	HAP2
BULI INIA::IRGC 116961-1::[IRIS 313-10258]	IRIS 313-10258	IRGC 126050	temp	G	C	A	15	HAP2
ARC 12536::IRGC 41068-1::[IRIS 313-9053]	IRIS 313-9053	IRGC 125644	admix	G	C	A	13	HAP2
KOIYA DIGHA::IRGC 63517-1::[IRIS 313-9445]	IRIS 313-9445	IRGC 125806	admix	G	C	A	19	HAP2
SML ACORNI::IRGC 13389-1::[IRIS 313-9464]	IRIS 313-9464	IRGC 125903	admix	G	C	A	7	HAP2
TSIVIMBININA::IRGC 69890-1::[IRIS 313-10051]	IRIS 313-10051	IRGC 127067	trop	G	C	A	16	HAP2
PUTTIGE::IRGC 52588-1::[IRIS 313-8921]	IRIS 313-8921	IRGC 125879	temp			A	16	HAP2
LEUANG GLIANG::IRGC 71271-1::[IRIS 313-9123]	IRIS 313-9123	IRGC 125823	subtrop	G	C	A	6	HAP2
ARC 6044::IRGC 12190-1::[IRIS 313-9201]	IRIS 313-9201	IRGC 126146	trop	G	C	A	14	HAP2
MILYANG 30::IRGC 46977-1::[IRIS 313-9925]	IRIS 313-9925	IRGC 125839	ind1B	G	C	A	16	HAP2
KANU DAM::IRGC 29755-1::[IRIS 313-9249]	IRIS 313-9249	IRGC 125794	temp	G	C	A	11	HAP2
ROJOFOTSY::IRGC 69402-1::[IRIS 313-9740]	IRIS 313-9740	IRGC 126083	ind2	G	C	A	16	HAP2
DAGPA MRAS::IRGC 62166-1::[IRIS 313-8486]	IRIS 313-8486	IRGC 127043	subtrop	G	C	A	8	HAP2
PAOTSUPAGAIAHON::IRGC 17072-1::[IRIS 313-8873]	IRIS 313-8873	IRGC 125867	admix	G	C	A	14	HAP2
CALIFORNIA BELLE::IRGC 66836-1::[IRIS 313-8923]	IRIS 313-8923	IRGC 125693	trop	G	C	A	17	HAP2
RIKUTO KEMOCHI::[IRIS 313-9523]	IRIS 313-9523	IRGC 117569	japx	G	C	A	20	HAP2
NONGLIMNA 1::IRGC 58347-1::[IRIS 313-9995]	IRIS 313-9995	IRGC 125857	trop	G	C	A	8	HAP2
M 203::IRGC 76309-1::[IRIS 313-8444]	IRIS 313-8444	IRGC 126118	temp	G	C	A	17	HAP2
M 102::IRGC 76307-1::[IRIS 313-8502]	IRIS 313-8502	IRGC 125620	temp	G	C	A	19	HAP2
M 7::IRGC 34281-1::[IRIS 313-8665]	IRIS 313-8665	IRGC 127058	temp	G	C	A	19	HAP2
CALROSE 76::IRGC 34275-1::[IRIS 313-8669]	IRIS 313-8669	IRGC 125604	japx	G	C	A	23	HAP2
NORIN 6::IRGC 2633-1::[IRIS 313-8755]	IRIS 313-8755	IRGC 126120	temp	G	C	A	20	HAP2
S 201::IRGC 55230-1::[IRIS 313-8856]	IRIS 313-8856	IRGC 125893	temp	G	C	A	9	HAP2
KOTOBUKI MOCHI::[IRIS 313-9002]	IRIS 313-9002	IRGC 117518	temp	G	C	A	20	HAP2
EAN 4 C 1::IRGC 26016-1::[IRIS 313-9193]	IRIS 313-9193	IRGC 125732	japx	G	C	A	18	HAP2
HOKUSETSU::IRGC 65705-1::[IRIS 313-9228]	IRIS 313-9228	IRGC 125764	temp	G	C	A	21	HAP2
CHUNG YI::IRGC 1427-1::[IRIS 313-9233]	IRIS 313-9233	IRGC 125709	temp	G	C	A	15	HAP2
HWANGJO::IRGC 55547-1::[IRIS 313-9379]	IRIS 313-9379	IRGC 125768	temp	G	C	A	21	HAP2
CI 9498::IRGC 2134-1::[IRIS 313-9410]	IRIS 313-9410	IRGC 125712	temp	G	C	A	15	HAP2
CI 1600::IRGC 16305-1::[IRIS 313-9463]	IRIS 313-9463	IRGC 125710	temp	G	C	A	18	HAP2
NONG KE::IRGC 59807-1::[IRIS 313-9468]	IRIS 313-9468	IRGC 125856	temp	G	C	A	13	HAP2
TAICHUNG 65::IRGC 79-1::[IRIS 313-9701]	IRIS 313-9701	IRGC 125911	temp	G	C	A	20	HAP2
TAICHUNG 179::IRGC 85-1::[IRIS 313-9702]	IRIS 313-9702	IRGC 125910	temp	G	C	A	20	HAP2
DA DAO TOU::IRGC 59499-1::[IRIS 313-9725]	IRIS 313-9725	IRGC 125718	temp	G	C	A	21	HAP2
MURASAHITSUTSURI::IRGC 2493-1::[IRIS 313-9769]	IRIS 313-9769	IRGC 125846	temp	G	C	A	10	HAP2
EGYPTIAN::IRGC 3217-1::[IRIS 313-9774]	IRIS 313-9774	IRGC 125629	japx	G	C	A	15	HAP2
BENLLOK::IRGC 3404-1::[IRIS 313-9782]	IRIS 313-9782	IRGC 127036	temp	G	C	A	10	HAP2
JAPONES BALILLA::IRGC 5785-1::[IRIS 313-9790]	IRIS 313-9790	IRGC 125781	temp	G	C	A	15	HAP2
TEPUKE::IRGC 12872-1::[IRIS 313-9838]	IRIS 313-9838	IRGC 125919	temp	G	C	A	16	HAP2
O. SATIVA::IRGC 12876-1::[IRIS 313-9839]	IRIS 313-9839	IRGC 125862	temp	G	C	A	16	HAP2
HUK ZO::IRGC 19760-1::[IRIS 313-9886]	IRIS 313-9886	IRGC 125767	temp	G	C	A	9	HAP2
WA BANG::IRGC 19880-1::[IRIS 313-9890]	IRIS 313-9890	IRGC 125934	temp	G	C	A	9	HAP2
YONG AN HUK::IRGC 19891-1::[IRIS 313-9891]	IRIS 313-9891	IRGC 125945	temp	G	C	A	12	HAP2
ROCCA::IRGC 50351-1::[IRIS 313-9937]	IRIS 313-9937	IRGC 125888	temp	G	C	A	15	HAP2
WIR 884::IRGC 51591-1::[IRIS 313-9961]	IRIS 313-9961	IRGC 125939	temp	G	C	A	18	HAP2
WIR 1951::IRGC 51643-1::[IRIS 313-9964]	IRIS 313-9964	IRGC 125938	temp	G	C	A	33	HAP2
HEUKSANJO::IRGC 55536-1::[IRIS 313-9974]	IRIS 313-9974	IRGC 125761	temp	G	C	A	27	HAP2
SUWEON 295::IRGC 58368-1::[IRIS 313-9996]	IRIS 313-9996	IRGC 126990	temp	G	C	A	18	HAP2
SANT ANDREA::IRGC 65732-1::[IRIS 313-10014]	IRIS 313-10014	IRGC 125898	temp	G	C	A	13	HAP2
HOKURIKU 52::IRGC 72491-1::[IRIS 313-10056]	IRIS 313-10056	IRGC 125763	subtrop	G	C	A	32	HAP2
CHUGOKU 68 HEN::IRGC 72514-1::[IRIS 313-10057]	IRIS 313-10057	IRGC 125707	temp	G	C	A	34	HAP2
DACHEONGBYEO::IRGC 72533-1::[IRIS 313-10059]	IRIS 313-10059	IRGC 125717	temp	G	C	A	34	HAP2
BETIS::IRGC 74581-1::[IRIS 313-10083]	IRIS 313-10083	IRGC 125679	temp	G	C	A	17	HAP2
SENIA::IRGC 74582-1::[IRIS 313-10084]	IRIS 313-10084	IRGC 125899	temp	G	C	A	23	HAP2
KALIN::IRGC 77312-1::[IRIS 313-10089]	IRIS 313-10089	IRGC 125791	temp	G	C	A	8	HAP2
CHALBYEO::IRGC 77639-1::[IRIS 313-10092]	IRIS 313-10092	IRGC 125698	temp	G	C	A	14	HAP2
CHEONJUDO::IRGC 77644-1::[IRIS 313-10093]	IRIS 313-10093	IRGC 125700	temp	G	C	A	11	HAP2
MOLO::IRGC 81603-1::[IRIS 313-10111]	IRIS 313-10111	IRGC 125843	japx	G	C	A	16	HAP2
HAN NUO::IRGC 59591-1::[IRIS 313-10164]	IRIS 313-10164	IRGC 125757	temp	G	C	A	21	HAP2
IR 73688-57-2::IRGC 117383-1::[IRIS 313-10379]	IRIS 313-10379	IRGC 125980	temp	G	C	A	16	HAP2
DAN YAN NUO::IRGC 4860-1::[IRIS 313-8481]	IRIS 313-8481	IRGC 126198	temp	G	C	A	11	HAP2
H 305-84::IRGC 116988-1::[IRIS 313-10242]	IRIS 313-10242	IRGC 127074	temp	G	C	A	18	HAP2
BERGREIS::IRGC 3150-1::[IRIS 313-9771]	IRIS 313-9771	IRGC 126185	temp	G	C	A	10	HAP2
IR 68333-R-R-B-19::IRGC 117381-1::[IRIS 313-10373]	IRIS 313-10373	IRGC 126027	temp	G	C	A	16	HAP2
K 2 C 14::IRGC 68549-1::[IRIS 313-8277]	IRIS 313-8277	IRGC 126067	trop	G	C	A	17	HAP2
KATY::IRGC 77140-1::[IRIS 313-8285]	IRIS 313-8285	IRGC 125614	trop	G	C	A	17	HAP2
BOND::IRGC 66755-1::[IRIS 313-8339]	IRIS 313-8339	IRGC 125603	trop	G	C	A	9	HAP2
FU LI HONG::IRGC 70250-1::[IRIS 313-8387]	IRIS 313-8387	IRGC 125610	temp	G	C	A	19	HAP2
RIKUTO NORIN MOCHI 20::IRGC 410-1::[IRIS 313-8400]	IRIS 313-8400	IRGC 125622	trop	G	C	A	20	HAP2
TEBONNET::IRGC 66760-1::[IRIS 313-8434]	IRIS 313-8434	IRGC 125625	trop	G	C	A	12	HAP2
MANDASHERPO::IRGC 64913-1::[IRIS 313-8519]	IRIS 313-8519	IRGC 125995	subtrop	G	C	A	15	HAP2
BANJANG::IRGC 44069-1::[IRIS 313-8626]	IRIS 313-8626	IRGC 126045	trop	G	C	A	11	HAP2
MOROFIN::IRGC 56698-1::[IRIS 313-8768]	IRIS 313-8768	IRGC 127060	trop	G	C	A	13	HAP2
SUP BLUE ROSE::IRGC 1739-1::[IRIS 313-8778]	IRIS 313-8778	IRGC 126124	trop	G	C	A	15	HAP2
JANA (NAM)::IRGC 64897-1::[IRIS 313-8815]	IRIS 313-8815	IRGC 125780	subtrop	G	C	A	11	HAP2
DELITUS::IRGC 5769-1::[IRIS 313-8876]	IRIS 313-8876	IRGC 125725	trop	G	C	A	20	HAP2
E WAWNG::IRGC 71140-1::[IRIS 313-8884]	IRIS 313-8884	IRGC 126134	subtrop	G	C	A	11	HAP2
LEKATAN::IRGC 71554-1::[IRIS 313-8894]	IRIS 313-8894	IRGC 126070	trop	G	C	A	20	HAP2
LASAT PUTIH::IRGC 44076-1::[IRIS 313-8955]	IRIS 313-8955	IRGC 126231	trop	G	C	A	17	HAP2
BLUEBONNET::IRGC 1799-1::[IRIS 313-8960]	IRIS 313-8960	IRGC 125688	trop	G	C	A	20	HAP2
SKY BONNET::IRGC 66759-1::[IRIS 313-8976]	IRIS 313-8976	IRGC 125902	trop	G	C	A	14	HAP2
LAYANDABU::IRGC 25214-1::[IRIS 313-9129]	IRIS 313-9129	IRGC 125820	trop	G	C	A	14	HAP2
ARC 11359::IRGC 21348-1::[IRIS 313-9176]	IRIS 313-9176	IRGC 125639	japx	G	C	A	10	HAP2
KORR::IRGC 30751-1::[IRIS 313-9297]	IRIS 313-9297	IRGC 126155	trop	G	C	A	9	HAP2
IMPROVED BLUE ROSE::IRGC 5022-1::[IRIS 313-9366]	IRIS 313-9366	IRGC 125771	japx	G	C	A	10	HAP2
PULUTAN::IRGC 71596-1::[IRIS 313-9375]	IRIS 313-9375	IRGC 125877	trop	G	C	A	12	HAP2
KINANDANG BUSIKSIK::IRGC 74607-1::[IRIS 313-9389]	IRIS 313-9389	IRGC 126982	trop	G	C	A	10	HAP2
INGSA BELANAK::IRGC 43402-1::[IRIS 313-9405]	IRIS 313-9405	IRGC 126059	trop	G	C	A	15	HAP2
AGUYOD::IRGC 67423-1::[IRIS 313-9423]	IRIS 313-9423	IRGC 125635	trop	G	C	A	8	HAP2
B 505 A 1-28-7-1-2::IRGC 6741-1::[IRIS 313-9452]	IRIS 313-9452	IRGC 125661	trop	G	C	A	10	HAP2
BLUE BELLE::IRGC 51125-1::[IRIS 313-9491]	IRIS 313-9491	IRGC 125685	trop	G	C	A	10	HAP2
DAGPA BARA::IRGC 64887-1::[IRIS 313-9529]	IRIS 313-9529	IRGC 125720	subtrop	G	C	A	13	HAP2
TEXAS PATNA 49::IRGC 6077-1::[IRIS 313-9539]	IRIS 313-9539	IRGC 125920	temp	G	C	A	15	HAP2
VEGOLD::IRGC 7756-1::[IRIS 313-9550]	IRIS 313-9550	IRGC 125932	trop	G	C	A	15	HAP2
SIFARASI::IRGC 66644-1::[IRIS 313-9691]	IRIS 313-9691	IRGC 126311	trop	G	C	A	7	HAP2
VARY MALADY::IRGC 69911-1::[IRIS 313-9745]	IRIS 313-9745	IRGC 127069	trop	G	C	A	18	HAP2
RIKUTO TAUKI MOCHI 27::IRGC 5726-1::[IRIS 313-9789]	IRIS 313-9789	IRGC 125885	trop	G	C	A	20	HAP2
KAHEI::IRGC 7691-1::[IRIS 313-9800]	IRIS 313-9800	IRGC 126981	trop	G	C	A	10	HAP2
BIKYAT::IRGC 26276-1::[IRIS 313-9897]	IRIS 313-9897	IRGC 125682	trop	G	C	A	10	HAP2
FORTUNA INIA::IRGC 55865-1::[IRIS 313-9980]	IRIS 313-9980	IRGC 125741	japx	G	C	A	14	HAP2
ESTRELA A::IRGC 72918-1::[IRIS 313-10061]	IRIS 313-10061	IRGC 125733	japx	G	C	A	13	HAP2
REA::IRGC 73031-1::[IRIS 313-10062]	IRIS 313-10062	IRGC 126141	trop	G	C	A	13	HAP2
JAERAERYUKDO::IRGC 73053-1::[IRIS 313-10065]	IRIS 313-10065	IRGC 127055	trop	G	C	A	14	HAP2
JEONBUKGUNGWEONNA::IRGC 73055-1::[IRIS 313-10067]	IRIS 313-10067	IRGC 125783	trop	G	C	A	16	HAP2
CHIYODA WASE::IRGC 74467-1::[IRIS 313-10071]	IRIS 313-10071	IRGC 125705	trop	G	C	A	14	HAP2
OWARI MOCHI::IRGC 74513-1::[IRIS 313-10073]	IRIS 313-10073	IRGC 125864	trop	G	C	A	15	HAP2
RIKU AIKOKU::IRGC 74514-1::[IRIS 313-10074]	IRIS 313-10074	IRGC 125884	trop	G	C	A	12	HAP2
SANGOKU::IRGC 74518-1::[IRIS 313-10075]	IRIS 313-10075	IRGC 125895	trop	G	C	A	16	HAP2
SHINA MOCHI::IRGC 74523-1::[IRIS 313-10076]	IRIS 313-10076	IRGC 125900	trop	G	C	A	19	HAP2
YOSHINO MOCHI::IRGC 74550-1::[IRIS 313-10078]	IRIS 313-10078	IRGC 125947	trop	G	C	A	14	HAP2
KYUUSHUU::IRGC 74558-1::[IRIS 313-10082]	IRIS 313-10082	IRGC 125816	trop	G	C	A	16	HAP2
GAWICHAL::IRGC 77653-1::[IRIS 313-10094]	IRIS 313-10094	IRGC 125750	trop	G	C	A	12	HAP2
JOKJEBICHAL::IRGC 77663-1::[IRIS 313-10096]	IRIS 313-10096	IRGC 125787	japx	G	C	A	15	HAP2
SAWAH::IRGC 71612-1::[IRIS 313-8279]	IRIS 313-8279	IRGC 126086	trop	G	C	A	10	HAP2
PURAK SIRIBA::IRGC 71598-1::[IRIS 313-8381]	IRIS 313-8381	IRGC 126308	trop	G	C	A	11	HAP2
KENDINGA 5 (H)::IRGC 60310-1::[IRIS 313-8439]	IRIS 313-8439	IRGC 126220	trop	G	C	A	12	HAP2
ONOY::IRGC 55418-1::[IRIS 313-8572]	IRIS 313-8572	IRGC 126037	trop	G	C	A	25	HAP2
PRELUDE::IRGC 1790-1::[IRIS 313-8627]	IRIS 313-8627	IRGC 126260	trop	G	C	A	15	HAP2
CP 231::IRGC 34018-1::[IRIS 313-8658]	IRIS 313-8658	IRGC 126195	japx	G	C	A	11	HAP2
NEP HOA VANG::[IRIS 313-8690]	IRIS 313-8690	IRGC 117537	japx	G	C	A	16	HAP2
TRES MESES::IRGC 6464-1::[IRIS 313-8694]	IRIS 313-8694	IRGC 126010	trop	G	C	A	20	HAP2
TEXAS PATNA::IRGC 1797-1::[IRIS 313-8803]	IRIS 313-8803	IRGC 126283	trop	G	C	A	20	HAP2
PADI SEPAH::IRGC 48803-1::[IRIS 313-8865]	IRIS 313-8865	IRGC 126345	trop	G	C	A	13	HAP2
SAHULO FACHE SOYO::IRGC 66630-1::[IRIS 313-9470]	IRIS 313-9470	IRGC 126310	trop	G	C	A	10	HAP2
PAMPANGON (H)::IRGC 60392-1::[IRIS 313-9568]	IRIS 313-9568	IRGC 126346	trop		C	A	7	HAP2
GOBYERNO::IRGC 47216-1::[IRIS 313-9929]	IRIS 313-9929	IRGC 127048	trop	G	C	A	9	HAP2
MANONGAZATO::IRGC 77876-1::[IRIS 313-10099]	IRIS 313-10099	IRGC 126303	trop	G	C	A	11	HAP2
BOCAO::IRGC 50384-1::[IRIS 313-8431]	IRIS 313-8431	IRGC 127071	trop	G	C	A	10	HAP2
DAM::IRGC 23710-1::[IRIS 313-8580]	IRIS 313-8580	IRGC 126197	subtrop	G	C	A	13	HAP2
BALINGMI::IRGC 62156-1::[IRIS 313-8637]	IRIS 313-8637	IRGC 126179	subtrop	G	C	A	16	HAP2
KEREN FENHO::IRGC 56735-1::[IRIS 313-8687]	IRIS 313-8687	IRGC 126329	trop	G	C	A	13	HAP2
LOHAMBITRO::IRGC 69857-1::[IRIS 313-9742]	IRIS 313-9742	IRGC 127080	trop	G	C	A	13	HAP2
GANIGI::IRGC 48698-C1::[IRIS 313-7883]	IRIS 313-7883	IRGC 122052	trop	G	C	A	16	HAP2
KAKANI 2::IRGC 13373-C1::[IRIS 313-7933]	IRIS 313-7933	IRGC 122128	admix	G	C	A	17	HAP2
GOGO::IRGC 43390-C1::[IRIS 313-7885]	IRIS 313-7885	IRGC 122063	trop	G	C	A	12	HAP2
MIUDO ROXO::IRGC 50517-1::[IRIS 313-11429]	IRIS 313-11429	IRGC 128388	trop	G	C	A	11	HAP2
FORTUNA BLANCO (SAN MARCOS)::IRGC 50764-1::[IRIS 313-11434]	IRIS 313-11434	IRGC 127370	trop	G	C	A	11	HAP2
MONMINEUPLEU::IRGC 50873-1::[IRIS 313-11435]	IRIS 313-11435	IRGC 128392	trop	G	C	A	13	HAP2
SAKAZELE (538)::IRGC 50880-1::[IRIS 313-11436]	IRIS 313-11436	IRGC 127779	trop	G	C	A	12	HAP2
NIRA PRIETO::IRGC 51145-1::[IRIS 313-11439]	IRIS 313-11439	IRGC 127680	trop	G	C	A	12	HAP2
NALA::IRGC 51247-1::[IRIS 313-11441]	IRIS 313-11441	IRGC 128399	trop	G	C	A	10	HAP2
CARAWI::IRGC 52887-1::[IRIS 313-11464]	IRIS 313-11464	IRGC 128254	trop	G	C	A	15	HAP2
DINORADO::IRGC 52893-1::[IRIS 313-11465]	IRIS 313-11465	IRGC 128280	trop	G	C	A	11	HAP2
KINTOMAN (TOD DOY)::IRGC 53146-1::[IRIS 313-11473]	IRIS 313-11473	IRGC 132004	trop	G	C	A	13	HAP2
IC 25690::IRGC 53973-1::[IRIS 313-11494]	IRIS 313-11494	IRGC 128317	subtrop	G	C	A	13	HAP2
ANENOE::IRGC 54140-1::[IRIS 313-11495]	IRIS 313-11495	IRGC 128217	trop	G	C	A	13	HAP2
BALU PRIA::IRGC 54158-1::[IRIS 313-11496]	IRIS 313-11496	IRGC 131969	trop	G	C	A	13	HAP2
PADI UDANG::IRGC 54295-1::[IRIS 313-11499]	IRIS 313-11499	IRGC 132024	trop	G	C	A	7	HAP2
MARANHAO BRANCO::IRGC 50503-1::[IRIS 313-11428]	IRIS 313-11428	IRGC 128382	trop	G	C	A	12	HAP2
WAGASAN (RED)::IRGC 55404-1::[IRIS 313-11511]	IRIS 313-11511	IRGC 127890	trop	G	C	A	15	HAP2
XINTUAN HEI GU::IRGC 56159-1::[IRIS 313-11522]	IRIS 313-11522	IRGC 128505	japx	G	C	A	12	HAP2
KOUINONEPOU::IRGC 56663-1::[IRIS 313-11524]	IRIS 313-11524	IRGC 132405	trop	G	C	A	11	HAP2
FOSSA (GBE)::IRGC 56767-1::[IRIS 313-11526]	IRIS 313-11526	IRGC 128292	trop	G	C	A	11	HAP2
GOLO::IRGC 56856-1::[IRIS 313-11527]	IRIS 313-11527	IRGC 128302	trop	G	C	A	13	HAP2
MARIA GAKIT::IRGC 57070-1::[IRIS 313-11532]	IRIS 313-11532	IRGC 132016	trop	G	C	A	10	HAP2
WIR 2091::IRGC 57536-1::[IRIS 313-11536]	IRIS 313-11536	IRGC 128502	temp	G	C	A	16	HAP2
J 6 IR 438 (WC 694)::IRGC 57599-1::[IRIS 313-11537]	IRIS 313-11537	IRGC 127446	trop	G	C	A	13	HAP2
PATIE ROUGE::IRGC 57686-1::[IRIS 313-11540]	IRIS 313-11540	IRGC 128428	trop	G	C	A	8	HAP2
KHAO KUM PAR::IRGC 57966-1::[IRIS 313-11542]	IRIS 313-11542	IRGC 132402	admix	G	C	A	17	HAP2
BAI MANG AI ZHONG::IRGC 59408-1::[IRIS 313-11571]	IRIS 313-11571	IRGC 128235	temp	G	C	A	24	HAP2
HEI TOU HONG::IRGC 59595-1::[IRIS 313-11574]	IRIS 313-11574	IRGC 128307	temp	G	C	A	24	HAP2
HONG PI NUO::IRGC 59638-1::[IRIS 313-11575]	IRIS 313-11575	IRGC 127415	temp	G	C	A	21	HAP2
LUAN DAO::IRGC 59762-1::[IRIS 313-11578]	IRIS 313-11578	IRGC 128370	temp	G	C	A	20	HAP2
WAN GENG BAI DAO TOU::IRGC 59948-1::[IRIS 313-11582]	IRIS 313-11582	IRGC 128499	temp	G	C	A	32	HAP2
YI SUI QI::IRGC 60088-1::[IRIS 313-11584]	IRIS 313-11584	IRGC 128508	temp	G	C	A	22	HAP2
36037-1::IRGC 60177-2::[IRIS 313-11586]	IRIS 313-11586	IRGC 132313	temp	G	C	A	12	HAP2
KAO SONG HAI::IRGC 61827-1::[IRIS 313-11623]	IRIS 313-11623	IRGC 128332	subtrop	G	C	A	8	HAP2
POHHERLIMASION::IRGC 62025-1::[IRIS 313-11630]	IRIS 313-11630	IRGC 127737	aro	G	C	A	13	HAP2
FEI ZHAO 12::IRGC 62683-1::[IRIS 313-11651]	IRIS 313-11651	IRGC 128291	temp	G	C	A	11	HAP2
GONG SHE 9::IRGC 62693-1::[IRIS 313-11652]	IRIS 313-11652	IRGC 128303	temp	G	C	A	13	HAP2
MA SHE 8::IRGC 62750-1::[IRIS 313-11653]	IRIS 313-11653	IRGC 128384	temp	G	C	A	12	HAP2
PL 3165::IRGC 62827-1::[IRIS 313-11654]	IRIS 313-11654	IRGC 128434	temp	G	C	A	12	HAP2
SI WAN 14::IRGC 63019-1::[IRIS 313-11655]	IRIS 313-11655	IRGC 127815	temp	G	C	A	11	HAP2
MANYALOJOPOIHUN::IRGC 63350-1::[IRIS 313-11658]	IRIS 313-11658	IRGC 128381	trop	G	C	A	13	HAP2
TOBOHUN::IRGC 63433-1::[IRIS 313-11659]	IRIS 313-11659	IRGC 132047	trop	G	C	A	6	HAP2
WULE DASIMA::IRGC 63450-1::[IRIS 313-11660]	IRIS 313-11660	IRGC 128503	trop	G	C	A	8	HAP2
91-382::IRGC 63464-1::[IRIS 313-11661]	IRIS 313-11661	IRGC 131960	temp	G	C	A	12	HAP2
YAH YAW::IRGC 61359-1::[IRIS 313-11611]	IRIS 313-11611	IRGC 127898	trop	G	C	A	13	HAP2
BURI BURING::IRGC 64174-1::[IRIS 313-11673]	IRIS 313-11673	IRGC 128248	trop	G	C	A	11	HAP2
DECHANGBYEO::IRGC 64858-1::[IRIS 313-11689]	IRIS 313-11689	IRGC 128275	temp	G	C	A	14	HAP2
SHANGYIPA::IRGC 64928-1::[IRIS 313-11691]	IRIS 313-11691	IRGC 128467	subtrop	G	C	A	13	HAP2
ZUIHOU::IRGC 66982-1::[IRIS 313-11725]	IRIS 313-11725	IRGC 128514	temp	G	C	A	16	HAP2
MALAGKIT (PINELIPE)::IRGC 67444-1::[IRIS 313-11736]	IRIS 313-11736	IRGC 127595	trop	G	C	A	10	HAP2
CN 1067::IRGC 65680-1::[IRIS 313-11702]	IRIS 313-11702	IRGC 127285	temp	G	C	A	17	HAP2
NAKPUI::IRGC 67594-1::[IRIS 313-11739]	IRIS 313-11739	IRGC 128398	trop	G	C	A	17	HAP2
AMBOHIMANDAY::IRGC 68330-1::[IRIS 313-11754]	IRIS 313-11754	IRGC 128214	admix	G	C	A	18	HAP2
A 2-257::IRGC 68342-1::[IRIS 313-11755]	IRIS 313-11755	IRGC 131961	trop	G	C	A	14	HAP2
BENGALI VAKAHANA 1448::IRGC 68370-1::[IRIS 313-11756]	IRIS 313-11756	IRGC 131970	trop	G	C	A	16	HAP2
K 2 C 45::IRGC 68552-1::[IRIS 313-11759]	IRIS 313-11759	IRGC 131995	trop	G	C	A	17	HAP2
VONBOANGY::IRGC 69947-1::[IRIS 313-11792]	IRIS 313-11792	IRGC 128498	trop	G	C	A	16	HAP2
BUENG MONG LENG WE::IRGC 71088-1::[IRIS 313-11834]	IRIS 313-11834	IRGC 128246	subtrop	G	C	A	12	HAP2
SING SAI::IRGC 71442-2::[IRIS 313-11845]	IRIS 313-11845	IRGC 132369	subtrop		C	A	13	HAP2
TON TIA GUAY NU::IRGC 71467-1::[IRIS 313-11846]	IRIS 313-11846	IRGC 132048	subtrop	G	C	A	9	HAP2
DUNA AL::IRGC 71842-1::[IRIS 313-11851]	IRIS 313-11851	IRGC 135565	trop	G	C	A	10	HAP2
CHUBU 17::IRGC 72505-1::[IRIS 313-11875]	IRIS 313-11875	IRGC 128262	temp	G	C	A	26	HAP2
FAN GENG 6::IRGC 70243-1::[IRIS 313-11800]	IRIS 313-11800	IRGC 136098	temp	G	C	A	17	HAP2
PLE LIA::IRGC 73562-1::[IRIS 313-11900]	IRIS 313-11900	IRGC 128435	subtrop	G	C	A	12	HAP2
KOMPIT::IRGC 73716-1::[IRIS 313-11903]	IRIS 313-11903	IRGC 128351	trop	G	C	A	16	HAP2
SULUS BALOK::IRGC 73862-1::[IRIS 313-11906]	IRIS 313-11906	IRGC 135582	trop	G	C	A	18	HAP2
TINAROH::IRGC 73874-1::[IRIS 313-11907]	IRIS 313-11907	IRGC 128486	trop	G	C	A	7	HAP2
DUAN SHEN ZI::IRGC 73962-1::[IRIS 313-11908]	IRIS 313-11908	IRGC 128284	temp	G	C	A	20	HAP2
BUAGKOG::IRGC 74318-1::[IRIS 313-11913]	IRIS 313-11913	IRGC 128245	trop	G	C	A	18	HAP2
KHAO' NAN::IRGC 74981-1::[IRIS 313-11922]	IRIS 313-11922	IRGC 128340	subtrop	G	C	A	9	HAP2
KHAO' NGAW::IRGC 74985-1::[IRIS 313-11923]	IRIS 313-11923	IRGC 128341	subtrop	G	C	A	7	HAP2
NAM JAM::IRGC 75069-1::[IRIS 313-11924]	IRIS 313-11924	IRGC 128400	subtrop	G	C	A	10	HAP2
SI NAM PUENG::IRGC 75165-1::[IRIS 313-11926]	IRIS 313-11926	IRGC 128472	subtrop	G	C	A	11	HAP2
DAYRON MARANGRAS::IRGC 75209-1::[IRIS 313-11928]	IRIS 313-11928	IRGC 127307	trop	G	C	A	15	HAP2
GILINGAN MARANGRAS::IRGC 75213-1::[IRIS 313-11929]	IRIS 313-11929	IRGC 127385	trop	G	C	A	18	HAP2
C 722323::IRGC 73147-1::[IRIS 313-11890]	IRIS 313-11890	IRGC 128252	temp	G	C	A	15	HAP2
HO MOK::IRGC 73171-1::[IRIS 313-11892]	IRIS 313-11892	IRGC 135754	subtrop	G	C	A	7	HAP2
BUNTU DOMBA 1::IRGC 77554-1::[IRIS 313-11970]	IRIS 313-11970	IRGC 127240	trop	G	C	A	17	HAP2
NOINJO::IRGC 77669-1::[IRIS 313-11973]	IRIS 313-11973	IRGC 132020	temp	G	C	A	14	HAP2
TAICHUNG 188::IRGC 78209-1::[IRIS 313-11981]	IRIS 313-11981	IRGC 132043	temp	G	C	A	12	HAP2
HUA 24::IRGC 82127-1::[IRIS 313-12054]	IRIS 313-12054	IRGC 128312	temp	G	C	A	21	HAP2
RAMADITRA::IRGC 97124-1::[IRIS 313-12279]	IRIS 313-12279	IRGC 132296	trop	G	C	A	20	HAP2
SALAZANA::IRGC 97219-1::[IRIS 313-12281]	IRIS 313-12281	IRGC 128457	trop	G	C	A	9	HAP2
PADI MIAT (KECIL)::IRGC 97366-1::[IRIS 313-12285]	IRIS 313-12285	IRGC 135576	trop	G	C	A	19	HAP2
YARSABA::IRGC 97567-1::[IRIS 313-12289]	IRIS 313-12289	IRGC 132304	subtrop	G	C	A	14	HAP2
NORIN 21::IRGC 493-1::[IRIS 313-10437]	IRIS 313-10437	IRGC 128409	temp	G	C	A	35	HAP2
LU TAO 2::IRGC 1175-1::[IRIS 313-10453]	IRIS 313-10453	IRGC 128371	japx	G	C	A	20	HAP2
TAICHUNG 150::IRGC 80-1::[IRIS 313-10429]	IRIS 313-10429	IRGC 127834	temp	G	C	A	20	HAP2
GINMASARI::IRGC 242-1::[IRIS 313-10430]	IRIS 313-10430	IRGC 128299	temp	G	C	A	20	HAP2
KINUGASAWASE::IRGC 2609-1::[IRIS 313-10469]	IRIS 313-10469	IRGC 128347	temp	G	C	A	10	HAP2
CATIBOS::IRGC 3762-1::[IRIS 313-10485]	IRIS 313-10485	IRGC 127248	trop	G	C	A	20	HAP2
MOROPOTOL::IRGC 3909-1::[IRIS 313-10489]	IRIS 313-10489	IRGC 127630	trop	G	C	A	10	HAP2
HSIANG TSENF TAO::IRGC 5008-1::[IRIS 313-10507]	IRIS 313-10507	IRGC 128311	trop	G	C	A	10	HAP2
IACA ESCURO::IRGC 6636-1::[IRIS 313-10541]	IRIS 313-10541	IRGC 131990	trop	G	C	A	20	HAP2
RL GOPHER::IRGC 6934-2::[IRIS 313-10552]	IRIS 313-10552	IRGC 128150	trop	G	C	A	10	HAP2
LITCHIKIANG::IRGC 7287-1::[IRIS 313-10558]	IRIS 313-10558	IRGC 128367	temp	G	C	A	18	HAP2
FI LAI FENG::IRGC 7288-1::[IRIS 313-10559]	IRIS 313-10559	IRGC 127369	temp	G	C	A	15	HAP2
SENG CHUI LIN::IRGC 7313-1::[IRIS 313-10562]	IRIS 313-10562	IRGC 128463	japx	G	C	A	15	HAP2
SHA TIAO TSAO::IRGC 7339-1::[IRIS 313-10563]	IRIS 313-10563	IRGC 128469	temp	G	C	A	15	HAP2
250 KUNGANI 1::IRGC 7370-1::[IRIS 313-10564]	IRIS 313-10564	IRGC 128209	temp	G	C	A	15	HAP2
AIKAWA 44::IRGC 7676-1::[IRIS 313-10567]	IRIS 313-10567	IRGC 128212	temp	G	C	A	15	HAP2
OITA MII 120::IRGC 7696-1::[IRIS 313-10568]	IRIS 313-10568	IRGC 128414	temp	G	C	A	15	HAP2
BEN KEI::IRGC 7769-1::[IRIS 313-10569]	IRIS 313-10569	IRGC 128240	temp	G	C	A	15	HAP2
CHUSEI HONEN::IRGC 7777-1::[IRIS 313-10570]	IRIS 313-10570	IRGC 128263	temp	G	C	A	15	HAP2
IFUGAO RICE::IRGC 8052-1::[IRIS 313-10577]	IRIS 313-10577	IRGC 128318	trop	G	C	A	10	HAP2
PARAY QIKUG KABAYUH::IRGC 8059-1::[IRIS 313-10578]	IRIS 313-10578	IRGC 132028	trop	G	C	A	12	HAP2
PARAY KINARABAW::IRGC 8083-1::[IRIS 313-10580]	IRIS 313-10580	IRGC 127718	trop	G	C	A	15	HAP2
P PEY SIQAT::IRGC 8129-1::[IRIS 313-10581]	IRIS 313-10581	IRGC 127741	trop	G	C	A	18	HAP2
QINOGNAS::IRGC 8135-1::[IRIS 313-10582]	IRIS 313-10582	IRGC 128440	trop	G	C	A	10	HAP2
TSAO SIAO PEH TAO::IRGC 8265-2::[IRIS 313-10583]	IRIS 313-10583	IRGC 128194	temp	G	C	A	20	HAP2
SHINCHIKU IKU 97::IRGC 10429-1::[IRIS 313-10631]	IRIS 313-10631	IRGC 127798	temp	G	C	A	15	HAP2
SACHIKAZE::IRGC 10891-1::[IRIS 313-10642]	IRIS 313-10642	IRGC 128455	temp	G	C	A	20	HAP2
BUSIYETAN::IRGC 11205-1::[IRIS 313-10644]	IRIS 313-10644	IRGC 128249	trop	G	C	A	7	HAP2
LENKIBE-N::IRGC 11216-1::[IRIS 313-10645]	IRIS 313-10645	IRGC 128359	trop	G	C	A	13	HAP2
RACION 1::IRGC 11340-1::[IRIS 313-10649]	IRIS 313-10649	IRGC 127758	trop	G	C	A	11	HAP2
KARA SHALI::IRGC 9293-1::[IRIS 313-10617]	IRIS 313-10617	IRGC 131998	temp	G	C	A	15	HAP2
NOK KOD::IRGC 11784-1::[IRIS 313-10656]	IRIS 313-10656	IRGC 128407	subtrop	G	C	A	12	HAP2
THANGONE::IRGC 11816-1::[IRIS 313-10657]	IRIS 313-10657	IRGC 135801	subtrop	G	C	A	11	HAP2
LEP HED::IRGC 11917-1::[IRIS 313-10660]	IRIS 313-10660	IRGC 128360	subtrop	G	C	A	18	HAP2
CHINES::IRGC 9316-1::[IRIS 313-10618]	IRIS 313-10618	IRGC 128261	temp	G	C	A	20	HAP2
BICCO BRANCO::IRGC 9478-1::[IRIS 313-10619]	IRIS 313-10619	IRGC 127225	trop	G	C	A	15	HAP2
DEWAMINORI::IRGC 12743-1::[IRIS 313-10677]	IRIS 313-10677	IRGC 128277	temp	G	C	A	22	HAP2
KHAI DO::IRGC 12903-2::[IRIS 313-10679]	IRIS 313-10679	IRGC 132345	subtrop	G	C	A	6	HAP2
R 27::IRGC 9498-1::[IRIS 313-10620]	IRIS 313-10620	IRGC 128443	trop	G	C	A	7	HAP2
SEREH::IRGC 13732-2::[IRIS 313-10693]	IRIS 313-10693	IRGC 132268	trop	G	C	A	11	HAP2
PADI ADONG DUMARAT::IRGC 14356-1::[IRIS 313-10703]	IRIS 313-10703	IRGC 128418	trop	G	C	A	13	HAP2
PADI DARAWAL::IRGC 14373-1::[IRIS 313-10704]	IRIS 313-10704	IRGC 128419	trop	G	C	A	12	HAP2
GODAWEL::IRGC 15750-1::[IRIS 313-10722]	IRIS 313-10722	IRGC 128301	trop	G	C	A	10	HAP2
B 6311 A 5553-16-2::IRGC 14541-1::[IRIS 313-10708]	IRIS 313-10708	IRGC 128233	trop	G	C	A	9	HAP2
NANIBRE::IRGC 16102-2::[IRIS 313-10730]	IRIS 313-10730	IRGC 132258	trop	G	C	A	9	HAP2
PINDE GOGO WIERIE::IRGC 14795-2::[IRIS 313-10710]	IRIS 313-10710	IRGC 128135	trop	G	C	A	7	HAP2
KETAN PAPAH AREN::IRGC 16467-1::[IRIS 313-10740]	IRIS 313-10740	IRGC 127508	trop	G	C	A	9	HAP2
KETAN PELERN::IRGC 16468-1::[IRIS 313-10741]	IRIS 313-10741	IRGC 127509	trop	G	C	A	9	HAP2
SERAJU::IRGC 16565-1::[IRIS 313-10743]	IRIS 313-10743	IRGC 128465	trop	G	C	A	6	HAP2
SIPON::IRGC 16570-1::[IRIS 313-10744]	IRIS 313-10744	IRGC 127811	trop	G	C	A	13	HAP2
7 AC::IRGC 14860-2::[IRIS 313-10711]	IRIS 313-10711	IRGC 132314	trop	G	C	A	8	HAP2
TJOKRON::IRGC 16653-2::[IRIS 313-10747]	IRIS 313-10747	IRGC 136111	trop	G	C	A	6	HAP2
O. SATIVA::IRGC 16898-1::[IRIS 313-10752]	IRIS 313-10752	IRGC 128415	trop	G	C	A	13	HAP2
KOTO OURA S 5::IRGC 15155-1::[IRIS 313-10712]	IRIS 313-10712	IRGC 128354	trop	G	C	A	6	HAP2
AEN METAN::IRGC 17142-1::[IRIS 313-10758]	IRIS 313-10758	IRGC 132386	trop	G	C	A	12	HAP2
KABADOKA::IRGC 17775-2::[IRIS 313-10776]	IRIS 313-10776	IRGC 132343	trop	G	C	A	12	HAP2
KETAN LALER::IRGC 17897-1::[IRIS 313-10780]	IRIS 313-10780	IRGC 127505	trop	G	C	A	12	HAP2
KETAN MLANTING::IRGC 17916-1::[IRIS 313-10781]	IRIS 313-10781	IRGC 127506	trop	G	C	A	11	HAP2
MELIK::IRGC 18238-2::[IRIS 313-10793]	IRIS 313-10793	IRGC 132257	trop	G	C	A	9	HAP2
MENDUNGAN::IRGC 18245-1::[IRIS 313-10794]	IRIS 313-10794	IRGC 127624	trop	G	C	A	13	HAP2
MLATI::IRGC 18278-1::[IRIS 313-10795]	IRIS 313-10795	IRGC 128389	trop	G	C	A	9	HAP2
MOLOG::IRGC 18282-1::[IRIS 313-10796]	IRIS 313-10796	IRGC 128390	trop	G	C	A	5	HAP2
NOGO BELE 2::IRGC 18328-2::[IRIS 313-10798]	IRIS 313-10798	IRGC 135640	trop	G	C	A	9	HAP2
PAE ONGGA::IRGC 18418-1::[IRIS 313-10799]	IRIS 313-10799	IRGC 127704	trop	G	C	A	11	HAP2
BINARITOS::IRGC 19391-1::[IRIS 313-10827]	IRIS 313-10827	IRGC 128242	trop	G	C	A	13	HAP2
IKOGAN::IRGC 19412-1::[IRIS 313-10828]	IRIS 313-10828	IRGC 128319	trop	G	C	A	11	HAP2
INAMBOG::IRGC 19415-1::[IRIS 313-10829]	IRIS 313-10829	IRGC 128320	trop	G	C	A	9	HAP2
INAPORAONAN::IRGC 19418-1::[IRIS 313-10830]	IRIS 313-10830	IRGC 127429	trop	G	C	A	12	HAP2
MALANDI 2::IRGC 19454-2::[IRIS 313-10831]	IRIS 313-10831	IRGC 132355	trop	G	C	A	18	HAP2
MALASAY::IRGC 19456-1::[IRIS 313-10832]	IRIS 313-10832	IRGC 128377	trop	G	C	A	9	HAP2
BACK KYUNG ZO::IRGC 19698-2::[IRIS 313-10837]	IRIS 313-10837	IRGC 132323	temp	G	C	A	17	HAP2
SSAL BYEO::IRGC 19867-2::[IRIS 313-10838]	IRIS 313-10838	IRGC 132370	temp	G	C	A	15	HAP2
TAE GU NA::IRGC 19875-2::[IRIS 313-10839]	IRIS 313-10839	IRGC 132270	temp	G	C	A	12	HAP2
YE ZO::IRGC 19888-1::[IRIS 313-10840]	IRIS 313-10840	IRGC 128507	temp	G	C	A	12	HAP2
ARC 6188::IRGC 20370-1::[IRIS 313-10848]	IRIS 313-10848	IRGC 131968	subtrop	G	C	A	10	HAP2
PULO::IRGC 18519-1::[IRIS 313-10805]	IRIS 313-10805	IRGC 127746	trop	G	C	A	9	HAP2
ARC 10028::IRGC 20656-2::[IRIS 313-10853]	IRIS 313-10853	IRGC 132239	japx	G	C	A	7	HAP2
ARC 11281::IRGC 21283-1::[IRIS 313-10862]	IRIS 313-10862	IRGC 127135	japx	G	C	A	9	HAP2
ARC 11338::IRGC 21329-1::[IRIS 313-10864]	IRIS 313-10864	IRGC 127136	admix	G	C	A	19	HAP2
ARC 11424::IRGC 21380-2::[IRIS 313-10865]	IRIS 313-10865	IRGC 127938	subtrop	G	C	A	9	HAP2
ARC 11478::IRGC 21418-1::[IRIS 313-10866]	IRIS 313-10866	IRGC 128221	subtrop	G	C	A	8	HAP2
ARC 11538::IRGC 21463-1::[IRIS 313-10867]	IRIS 313-10867	IRGC 128222	subtrop		C	A	7	HAP2
ARC 11768::IRGC 21630-1::[IRIS 313-10870]	IRIS 313-10870	IRGC 131966	subtrop	G	C	A	8	HAP2
ARC 11822::IRGC 21677-1::[IRIS 313-10873]	IRIS 313-10873	IRGC 127140	aus	G	C	A	14	HAP2
ARC 11946::IRGC 21768-2::[IRIS 313-10874]	IRIS 313-10874	IRGC 132318	subtrop	G	C	A	11	HAP2
ARC 12490::IRGC 22095-1::[IRIS 313-10883]	IRIS 313-10883	IRGC 128224	admix	G	C	A	13	HAP2
ARC 12493::IRGC 22098-1::[IRIS 313-10884]	IRIS 313-10884	IRGC 128225	subtrop	G	C	A	12	HAP2
ARC 12655::IRGC 22226-2::[IRIS 313-10886]	IRIS 313-10886	IRGC 132240	subtrop	G	C	A	10	HAP2
ARC 12726::IRGC 22288-2::[IRIS 313-10888]	IRIS 313-10888	IRGC 127943	subtrop	G	C	A	9	HAP2
ARC 13156::IRGC 22514-1::[IRIS 313-10893]	IRIS 313-10893	IRGC 128226	subtrop	G	C	A	10	HAP2
ARC 13257::IRGC 22608-1::[IRIS 313-10895]	IRIS 313-10895	IRGC 127151	subtrop	G	C	A	14	HAP2
PINIDWA QAN QIPUGO PINGKITAN::IRGC 23359-1::[IRIS 313-10919]	IRIS 313-10919	IRGC 127731	trop	G	C	A	14	HAP2
PINIDWA QAN QIPUGO QELEK::IRGC 23360-1::[IRIS 313-10920]	IRIS 313-10920	IRGC 127732	trop	G	C	A	12	HAP2
CHABLI CHABOL GLANG::IRGC 23706-1::[IRIS 313-10923]	IRIS 313-10923	IRGC 128256	subtrop	G	C	A	9	HAP2
PAKWALAN::IRGC 24156-1::[IRIS 313-10931]	IRIS 313-10931	IRGC 132025	trop	G	C	A	8	HAP2
BULAK::IRGC 24884-1::[IRIS 313-10945]	IRIS 313-10945	IRGC 128247	trop	G	C	A	9	HAP2
MANGGE::IRGC 25019-1::[IRIS 313-10946]	IRIS 313-10946	IRGC 128380	trop	G	C	A	9	HAP2
TEKALAK::IRGC 25154-1::[IRIS 313-10949]	IRIS 313-10949	IRGC 127851	trop	G	C	A	11	HAP2
KILANG MEDU::IRGC 25442-1::[IRIS 313-10952]	IRIS 313-10952	IRGC 132003	trop	G	C	A	14	HAP2
PADI ABUNG KUNING::IRGC 25469-1::[IRIS 313-10953]	IRIS 313-10953	IRGC 128417	trop	G	C	A	12	HAP2
PUTUS TOLO::IRGC 25636-2::[IRIS 313-10956]	IRIS 313-10956	IRGC 128144	trop	G	C	A	13	HAP2
RANGKAI KEPEL::IRGC 25640-1::[IRIS 313-10957]	IRIS 313-10957	IRGC 128446	trop	G	C	A	13	HAP2
RENIK BELITI::IRGC 25648-1::[IRIS 313-10958]	IRIS 313-10958	IRGC 128450	trop	G	C	A	10	HAP2
SITABO TABO::IRGC 25798-1::[IRIS 313-10959]	IRIS 313-10959	IRGC 128473	trop	G	C	A	10	HAP2
SUNGKAI::IRGC 25812-1::[IRIS 313-10960]	IRIS 313-10960	IRGC 132042	trop	G	C	A	10	HAP2
IAS 22-8 PALMAR::IRGC 26058-1::[IRIS 313-10967]	IRIS 313-10967	IRGC 128315	temp	G	C	A	20	HAP2
LANDEO::IRGC 27164-1::[IRIS 313-10999]	IRIS 313-10999	IRGC 127550	trop	G	C	A	9	HAP2
PAEDAI SOBUDI::IRGC 27222-1::[IRIS 313-11001]	IRIS 313-11001	IRGC 128421	trop	G	C	A	9	HAP2
PAE MEETO::IRGC 27254-1::[IRIS 313-11003]	IRIS 313-11003	IRGC 127918	trop	G	C	A	9	HAP2
PAE SANGGULA::IRGC 27297-1::[IRIS 313-11004]	IRIS 313-11004	IRGC 128423	trop	G	C	A	13	HAP2
PULUT BONGO::IRGC 27397-2::[IRIS 313-11007]	IRIS 313-11007	IRGC 128141	trop	G	C	A	13	HAP2
PULUT HALAPA::IRGC 27403-1::[IRIS 313-11009]	IRIS 313-11009	IRGC 127749	trop	G	C	A	11	HAP2
GINATOS::IRGC 26876-1::[IRIS 313-10991]	IRIS 313-10991	IRGC 128298	trop	G	C	A	10	HAP2
BUKU::IRGC 28683-2::[IRIS 313-11044]	IRIS 313-11044	IRGC 128005	trop	G	C	A	11	HAP2
ENGKABANG::IRGC 28694-2::[IRIS 313-11045]	IRIS 313-11045	IRGC 128039	trop	G	C	A	8	HAP2
PILIT TAPUL::IRGC 26887-1::[IRIS 313-10992]	IRIS 313-10992	IRGC 127730	trop	G	C	A	18	HAP2
LANNAB::IRGC 26936-2::[IRIS 313-10993]	IRIS 313-10993	IRGC 132349	trop	G	C	A	9	HAP2
PANGETAN::IRGC 26942-1::[IRIS 313-10994]	IRIS 313-10994	IRGC 135783	trop	G	C	A	18	HAP2
KHAO DAM::IRGC 29481-3::[IRIS 313-11073]	IRIS 313-11073	IRGC 132272	subtrop	G	C	A	13	HAP2
KHAO NAM YEN::IRGC 29546-2::[IRIS 313-11075]	IRIS 313-11075	IRGC 128084	japx	G	C	A	13	HAP2
LAI HANG HMA::IRGC 29608-2::[IRIS 313-11077]	IRIS 313-11077	IRGC 128522	subtrop	G	C	A	9	HAP2
KHAO TAM::IRGC 30085-2::[IRIS 313-11093]	IRIS 313-11093	IRGC 128086	subtrop	G	C	A	10	HAP2
MAK BOUAP::IRGC 30106-3::[IRIS 313-11094]	IRIS 313-11094	IRGC 132274	subtrop	G	C	A	9	HAP2
D 1-147::IRGC 30894-2::[IRIS 313-11103]	IRIS 313-11103	IRGC 132329	trop	G	C	A	8	HAP2
D 3-102::IRGC 30972-1::[IRIS 313-11104]	IRIS 313-11104	IRGC 131978	trop	G	C	A	7	HAP2
D 3-130::IRGC 30986-2::[IRIS 313-11105]	IRIS 313-11105	IRGC 132247	trop	G	C	A	9	HAP2
D 4-193::IRGC 31083-2::[IRIS 313-11106]	IRIS 313-11106	IRGC 132330	trop	G	C	A	10	HAP2
ZANTON::IRGC 31248-1::[IRIS 313-11107]	IRIS 313-11107	IRGC 132055	trop	G	C	A	12	HAP2
B 106::IRGC 31352-1::[IRIS 313-11109]	IRIS 313-11109	IRGC 128231	trop	G	C	A	9	HAP2
KAYELI KUNING::IRGC 31974-1::[IRIS 313-11117]	IRIS 313-11117	IRGC 127502	trop	G	C	A	9	HAP2
GBRA::IRGC 32474-2::[IRIS 313-11121]	IRIS 313-11121	IRGC 132249	trop	G	C	A	12	HAP2
BUBAW::IRGC 32989-2::[IRIS 313-11127]	IRIS 313-11127	IRGC 132307	subtrop	G	C	A	6	HAP2
CT 45::IRGC 34027-2::[IRIS 313-11153]	IRIS 313-11153	IRGC 128517	temp		C	A	18	HAP2
K 113::IRGC 34107-1::[IRIS 313-11155]	IRIS 313-11155	IRGC 128326	temp	G	C	A	14	HAP2
KHUDWANI ACC 202::IRGC 34154-1::[IRIS 313-11156]	IRIS 313-11156	IRGC 127522	japx	G	C	A	10	HAP2
SADU::IRGC 34514-2::[IRIS 313-11161]	IRIS 313-11161	IRGC 132266	trop	G	C	A	8	HAP2
KETAN LEMBAYUNGAN::IRGC 35745-2::[IRIS 313-11183]	IRIS 313-11183	IRGC 132311	trop	G	C	A	13	HAP2
KHAW KAR 13::IRGC 36711-1::[IRIS 313-11195]	IRIS 313-11195	IRGC 128344	subtrop	G	C	A	12	HAP2
K 78-13::IRGC 36794-2::[IRIS 313-11198]	IRIS 313-11198	IRGC 132425	temp	G	C	A	16	HAP2
CHING HSI 15::IRGC 36852-1::[IRIS 313-11201]	IRIS 313-11201	IRGC 135564	temp	G	C	A	16	HAP2
4583::IRGC 36894-2::[IRIS 313-11202]	IRIS 313-11202	IRGC 127920	temp	G	C	A	12	HAP2
7516-14::IRGC 40090-3::[IRIS 313-11246]	IRIS 313-11246	IRGC 132271	temp	G	C	A	17	HAP2
NIAW KHAMIN::IRGC 40222-1::[IRIS 313-11248]	IRIS 313-11248	IRGC 127676	trop	G	C	A	14	HAP2
ARC 13460::IRGC 42732-2::[IRIS 313-11297]	IRIS 313-11297	IRGC 127947	admix	G	C	A	19	HAP2
ARC 15373::IRGC 43166-2::[IRIS 313-11305]	IRIS 313-11305	IRGC 127964	indx	G	C	A	17	HAP2
CICIH KAPUK::IRGC 43377-1::[IRIS 313-11311]	IRIS 313-11311	IRGC 135745	trop	G	C	A	14	HAP2
PADI RENDAH::IRGC 43515-1::[IRIS 313-11313]	IRIS 313-11313	IRGC 128420	trop	G	C	A	10	HAP2
PELAU::IRGC 43538-2::[IRIS 313-11314]	IRIS 313-11314	IRGC 132379	trop	G	C	A	15	HAP2
PADI BURIH::IRGC 44081-1::[IRIS 313-11328]	IRIS 313-11328	IRGC 127699	trop	G	C	A	12	HAP2
PADI JALAI BELA::IRGC 44084-1::[IRIS 313-11329]	IRIS 313-11329	IRGC 127701	trop	G	C	A	14	HAP2
LAWA AN::IRGC 44544-2::[IRIS 313-11337]	IRIS 313-11337	IRGC 132255	trop	G	C	A	17	HAP2
MINANOK::IRGC 44637-2::[IRIS 313-11340]	IRIS 313-11340	IRGC 135639	trop	G	C	A	12	HAP2
JALADHI 1::IRGC 45858-2::[IRIS 313-11360]	IRIS 313-11360	IRGC 132342	aro	G	C	A	12	HAP2
TOS 7536::IRGC 46985-2::[IRIS 313-11376]	IRIS 313-11376	IRGC 132312	trop	G	C	A	6	HAP2
CADIDIT (GLUT)::IRGC 47161-1::[IRIS 313-11379]	IRIS 313-11379	IRGC 127245	trop	G	C	A	16	HAP2
MAS::IRGC 48758-1::[IRIS 313-11396]	IRIS 313-11396	IRGC 128385	trop	G	C	A	15	HAP2
TAMBU::IRGC 48932-1::[IRIS 313-11397]	IRIS 313-11397	IRGC 132044	trop	G	C	A	19	HAP2
SINAPLED::IRGC 50402-1::[IRIS 313-11424]	IRIS 313-11424	IRGC 127807	trop	G	C	A	7	HAP2
CHATAO::IRGC 50456-1::[IRIS 313-11426]	IRIS 313-11426	IRGC 128260	trop	G	C	A	11	HAP2
GEM OU BRAZIL::IRGC 50470-1::[IRIS 313-11427]	IRIS 313-11427	IRGC 128295	trop	G	C	A	10	HAP2
