# Supplementary material for: OsWRKY53‐OsGT1 Module Regulates Rice Tiller Development and Is Involved in Fine‐Tuning Strigolactone Signaling
Source: Plant Biotechnol J. 2026 Feb 5;24(5):3479–93. doi: 10.1111/pbi.70578 (PMC13110158; doi:10.1111/pbi.70578)
Supplement: Supplementary file 3 — Table S2: Primers uesd in this study. [file PBI-24-3479-s001.xlsx]

## Sheet: Sheet1
Table S2. Primers uesd in this study
	Primer name	Primers sequence(5'-3')
For the generation of oswrky53 mutants	U3-OsWRKY53-F	GGCATTCCAGTCGTACCTCTGAGC
	U3-OsWRKY53-R	AAACGCTCAGAGGTACGACTGGAA
	U6a-OsWRKY53-F	GCCGAGCTGGAGGACGGGTACAAC
	U6a-OsWRKY53-R	AAACGTTGTACCCGTCCTCCAGCT
For the generation of osgt1 mutants	U3-OsGT1-F	GGCAGAGGAAGGTGAAGCCGGAAG
	U3-OsGT1-R	AAACCTTCCGGCTTCACCTTCCTC
	U6a-OsGT1-F	GCCGTCTCGAGGTGGCAGTTCTGG
	U6a-OsGT1-R	AAACCCAGAACTGCCACCTCGAGA
For the generation of OsTB1-OE lines	1390-TB1-F	GTTACTTCTGCACTAGGTACCATGCTTCCTTTCTTCGATTCC
	1390-TB1-R	TCTTAGAATTCCCGGGGATCCTCAGCAGTAGTGCCGCGAATT
For the generation of OsGT1581T mutants	GT1-581-FP1	TGCAGGTGACGTACCACCCGGCGCGTTTC
	GT1-581-RP1	CTCTGAAACGCGCCGGGTGGTACGTCACC
	GT1-581-FP2	GTGCACTGCCCCGCCAGCACCGGGTGGGGACAGAA
	GT1-581-RP2	TCAATTCTGTCCCCACCCGGTGCTGGCGGGGCAGT
	Ep2-FP3	TTGACGCGGTTCTATCTAGTTACGCGTTAAACCAACTAGAAA
	Ep2-RP3	GGCCTTTCTAGTTGGTTTAACGCGTAACTAGATAGAACCGCG
	Ep2-SG2.0-FP	AGAGCTATGCTGGAAACAGCATAGCAAGTTGAAATAAGGCTAGTCCGTTATCAACTTGAAAAAGTGGCACCGAGTCG
	Ep2-SG2.0-RP	GCACCGACTCGGTGCCACTTTTTCAAGTTGATAACGGACTAGCCTTATTTCAGCTTGCTATGCTGTTTCCAGCATAG
For Co-Immunoprecipitation assays	1300-FLAG-GT1-F	ACGATGATAAGGGCGGTACCATGAGCCGTGAGGAGGATGAG
	1300-FLAG-GT1-R	AGGCTACGTAGGATCCGCTGAATTGGTCGTAGACCCC
	1300-FLAG-D53-F	ACGATGATAAGGGCGGTACCATGCCCACTCCGGTGGCCGCC
	1300-FLAG-D53-R	AGGCTACGTAGGATCCACAATCTAGAATTATTCTTGG
	HBT-FLAG-GFP-F	CTCCCCTTGCTCCGTGGATCCATGGTGAGCAAGGGCGAGGAGC
	HBT-FLAG-GFP-R	GTCGTCCTTGTAGTCAGGCCTCTTGTACAGCTCGTCCATGC
	PRT107-MYC-WRKY53-F	CGCTCTAGAACTAGTGGATCCGGGTTAATTAACGGTGAACAAGTGAACAA
	PRT107-MYC-WRKY53-R	TTTGCGGAGTACCCGGGTACCCTAGCAGAGGAGCGACTCGACG
For the generation of 1300-OsWRKY53-FLAG mutants	1300-FLAG-WRKY53-F	CGCTCTAGAACTAGTGGATCCGGGTTAATTAACGGTGAACAAGTGAACAA
	1300-FLAG-WRKY53-R	TTTGCGGAGTACCCGGGTACCCTAGCAGAGGAGCGACTCGACG
For transient transcription Dual-Luciferas e assays	PRT107-WRKY53- F	CGCTCTAGAACTAGTGGATCCATGGCGTCCTCGACGGGG
	PRT107-WRKY53- R	TTTGCGGAGTACCCGGGTACC CTAGCAGAGGAGCGACTCGACG
	PRT107-GT1- F	CGCTCTAGAACTAGTGGATCCATGAGCCGTGAGGAGGATGAG
	PRT107-GT1- R	TTTGCGGAGTACCCGGGTACC TCAGCTGAATTGGTCGTAGAC
	pGreenⅡ0800-luc-TB1-F	GGGCCCCCCCTCGAGGTCGACGATGGGGGAGATTGTTGAGTT
	pGreenⅡ0800-luc-TB1-R	CGCTCTAGAACTAGTGGATCCGCTTTACTGATGGGACTCCTT
For RT-qPCR	OsACTIN1-F	AGACCTTCAACACCCCTGCTATG
	OsACTIN1-R	TCACGCCCAGCAAGGTCG
	WRKY53-F	GAGCGACATCGACATCCT
	WRKY53-R	TTGTGCTTGCCCTCGTAG
	D17-F	TCCACAGGATGTTTGGTTACA
	D17-R	GTAGCTTGGGTTTATCGCCG
	TB1-F	CGACAGCGGCAGCTACTAC
	TB1-R	GCGAATTGGCGTAGACGA
	MOC3-F	GCGACGGCTCCCTCTTTCCC
	MOC3-R	GCCGCTCACGCCCATGT
	MOC1-F	CAAGCAGAATTGGATCACTAC
	MOC1-R	TGATGCTTCTTCATTATCACGTT
	FON1-F	TCCGCCATTGCTGGCTCCTA
	FON1-R	TGTCCACGCCGTCACCGAAC
	D27-F	TCTGGGCTAAAGAATGAAAAGGA
	D27-R	AGAGCTTGGGTCACAATCTCG
	D10-F	GAGAGGACGGCCAAGAACTG
	D10-R	GCTGTTCCTTTTCCTGGGCA
	D53-F	GAGGAGGATAGGAAACCTGTGCC
	D53-R	GTCTCCTTTCACTGCTGGTAC
	IPA1-F	TGCATTCCAAGGCTCCCCGC
	IPA1-R	TGCGGCAGCTGCGTTTTCCT
	GT1-F	CTCATGGAGGAGGAGTTC
	GT1-R	CCTCTCCTTCAGCTTCAG
	1900-F	TACGTGGACGCTCTGGTGG
	1900-R	TCTTGCCGATGATGTCGATG
	5100-F	CTCTCCACCAGAAGGGCCTC
	5100-R	GAGATGATCGTGTTCCTCATCG
	SLR1-F	GCTCCAATGCCTACAAACA
	SLR1-R	TTCTCCTCCACCCGGTAG
	900-F	CTGTGGGTTTCCTGGTGGTAG
	900-R	TAGGCCCTTCTGATGAACAGG
	1400-F	CATCATCGGAGTTCATCAGGA
	1400-R	GCCAGGATTTGTTCGACTCTC
For ChIP-qPCR	ubiquitin-F	TGTGAAGATTGTGATGCCCTAC
	ubiquitin-R	CCACGCCAACGGATAAAA
	TB1-A-F	GGTCACTTGTAGCCAATAGCG
	TB1-A-R	CCCCTCTGCAGCTAAGCTAGA
	TB1-B-F	CACCCTCGCCTCGGCAATCAG
	TB1-B-R	GCTAGCCGCCGAGATTTCTTG
	D53-P1-F	TTTCTGAAATTTACACCGTGA
	D53-P1-R	ACTTGTTCTCGTTGTAGCGAC
	D53-P2-F	TGGTGTTTTTTCATTGTAGCC
	D53-P2-R	TGTGTTCTTCCTTCCCCCTGA
	D53-P3-F	TTCCTGAGGGTCTTTCATTAG
	D53-P3-R	GCTTGGGTGTGTTTAGTTCCT
	D53-C1-F	TCCATCTGTCACCAACAAAAG
	D53-C1-R	CAGAGAGTTGTGGATGCTTCA
	D10-P1-F	CTGGGCTTAGCTATCTTGTGG
	D10-P1-R	CTTAGCCTCTGCTTTGCGTAG
	D10-P2-F	CACGGTCGGCAAGTTCCAGTA
	D10-P2-R	CGAACTGCCTCTCGTTGCTAC
	D10-P3-F	GTTCCACTTCATCAACGCGTA
	D10-P3-R	GTTGTGGAGGCGGAGCTTGTC
	D10-C1-F	GTCGGCAAGTTCCAGTACACG
	D10-C1-R	GAACTGCCTCTCGTTGCTACC
	D10-C2-F	TTTCAGCGCATGACTCGTATT
	D10-C2-R	CCGAACACACACTTATCAGGG
For EMSA	TB1-BOX-F	TCCTCTTGGTGATGACTGATCGATGACCACCAGCTGCTGCACATATCATCC
	TB1-BOX-R	GGATGATATGTGCAGCAGCTGGTGGTCATCGATCAGTCATCACCAAGAGGA
	TB1-MU-BOX-F	TCCTCTTGGTGAAAAATGATCGAAAAAAACCAGCTGCTGCACATATCATCC
	TB1-MU-BOX-R	GGATGATATGTGCAGCAGCTGGTTTTTTTCGATCATTTTTCACCAAGAGGA
	TB1-TA-F	TGATCAATTGCAAATTAAATAAAAATTATGACCCTAACCGCTCCCTTTGTT
	TB1-TA-R	AACAAAGGGAGCGGTTAGGGTCATAATTTTTATTTAATTTGCAATTGATCA
	TB1-MU-TA-F	TGATCAATTGCACCCCCCCCCCACCCCCTGACCCTAACCGCTCCCTTTGTT
	TB1-MU-TA-R	AACAAAGGGAGCGGTTAGGGTCAGGGGGTGGGGGGGGGGTGCAATTGATCA
	D10-BOX-F	CTGATCCACTCGGCGCACCCGATCGAAAAAGACACCGAGTTCTGGACGCTGATCC
	D10-BOX-R	GGATCAGCGTCCAGAACTCGGTGTCGGTCACGATCGGGTGCGCCGAGTGGATCAG
	D10-MU-F	CTGATCCACTCGGCGCACCCGATCGAAAAAGACACCGAGTTCTGGACGCTGATCC
	D10-MU-R	GGATCAGCGTCCAGAACTCGGTGTCTTTTTCGATCGGGTGCGCCGAGTGGATCAG
For LCI assay	cLUC-WRKY53-F	TACGCGTCCCGGGGCGGTACCATGGCGTCCTCGACGGGGGG
	cLUC-WRKY53-R	ACGAAAGCTCTGCAGGTCGACGCAGAGGAGCGACTCGACGA
	nLUC-GT1-F	ACGGGGGACGAGCTCGGTACCATGAGCCGTGAGGAGGATGAG
	nLUC-GT1-R	CGCGTACGAGATCTGGTCGACTCAGCTGAATTGGTCGTAGAC
	nLUC-D3-F	ACGGGGGACGAGCTCGGTACCATGGCGGAAGAGGAGGAGGTG
	nLUC-D3-R	CGCGTACGAGATCTGGTCGACATCATCAATTTGCCGGCTGTT
	nLUC-WRKY53-F	ACGGGGGACGAGCTCGGTACCATGGCGTCCTCGACGGGGGG
	nLUC-WRKY53-R	CGCGTACGAGATCTGGTCGACGCAGAGGAGCGACTCGACGA
	cLUC-D53-F	TACGCGTCCCGGGGC GGTACCATGCCCACTCCGGTGGCCGCC
	cLUC-D53-R	ACGAAAGCTCTGCAG GTCGACACAATCTAGAATTATTCTTGG
For yeast two-hybrid assay	BD-D3-F	ATGGCCATGGAGGCCGAATTCATGGCGGAAGAGGAGGAGGTG
	BD-D3-R	CTAGTTATGCGGCCGCTGCAGATCATCAATTTGCCGGCTGTT
	AD-WRKY53-F	GCCATGGAGGCCAGTGAATTCATGGCGTCCTCGACGGGGGG
	AD-WRKY53-R	ACGATTCATCTGCAGCTCGAGCTAGCAGAGGAGCGACTCGACG
For entry vector construction	pENTR-GT1-F	AAAGCAGGCTCAGGGGATATCATGAGCCGTGAGGAGGATGAG
	pENTR-GT1-R	AGCTGGGTGCAGGGCGATATCGCTGAATTGGTCGTAGACCCC
	pENTR-WRKY53-F	caccATGGCGTCCTCGACGGGG
	pENTR-WRKY53-R	CTAGCAGAGGAGCGACTCGACG
